# Supplementary material for: Adaptive divergence in shell morphology in an ongoing gastropod radiation from Lake Malawi
Source: BMC Evol Biol. 2020 Jan 9;20:5. doi: 10.1186/s12862-019-1570-5 (PMC6953155; doi:10.1186/s12862-019-1570-5)
Supplement: Supplementary file 2 — Additional file 2: Supplementary dataset on survival, indicating the number of specimens per morphospecies that survived or died between capture in the wild and the onset of the experiments. [file 12862_2019_1570_MOESM2_ESM.txt]

Species	Deceased	Survivors
Lnyassanus	22	8
Lsolidus	36	88
Lovum	3	27
