# Supplementary material for: Adaptive divergence in shell morphology in an ongoing gastropod radiation from Lake Malawi
Source: BMC Evol Biol. 2020 Jan 9;20:5. doi: 10.1186/s12862-019-1570-5 (PMC6953155; doi:10.1186/s12862-019-1570-5)
Supplement: Supplementary file 3 — Additional file 3: Supplementary dataset indicating general fecundity in our experiments with the number of parents and offspring specimens in each experimental population (in rows). Group assignments furthermore indicate the nominal species to which each experimental population belongs. [file 12862_2019_1570_MOESM3_ESM.txt]

Experiment	Group	Parents	Offspring
L_nyassanus_F1	nya	8	84
L_solidus_F1_1	sol	9	63
L_solidus_F1_2	sol	79	53
L_ovum_F1_1	ov	27	35
L_ovum_F1_2	ov	10	7
L_nyassanus_F2_1	nya	10	17
L_nyassanus_F2_2	nya	10	25
L_solidus_F2_1	sol	10	28
L_solidus_F2_2	sol	10	13
L_solidus_F2_3	sol	10	20
L_ovum_F2_1	ov	11	0
L_ovum_F2_2	ov	8	35
