# Supplementary material for: Adaptive divergence in shell morphology in an ongoing gastropod radiation from Lake Malawi
Source: BMC Evol Biol. 2020 Jan 9;20:5. doi: 10.1186/s12862-019-1570-5 (PMC6953155; doi:10.1186/s12862-019-1570-5)
Supplement: Supplementary file 4 — Additional file 4: Supplementary dataset indicating geometric morphometric data, i.e. 110 partial Procrustes superimposition coordinates and centroid size, for all specimens analyzed in this paper. Each row contains a specimen, with identifications to nominal species, the generation to which the specimen belongs, the initial aquarium number as well as various group identifiers. [file 12862_2019_1570_MOESM4_ESM.txt]

MorphoID	Generation	Tank	DataNum	GroupID	TotalID	x1	y1	x2	y2	x3	y3	x4	y4	x5	y5	x6	y6	x7	y7	x8	y8	x9	y9	x10	y10	x11	y11	x12	y12	x13	y13	x14	y14	x15	y15	x16	y16	x17	y17	x18	y18	x19	y19	x20	y20	x21	y21	x22	y22
nyassanus	F1_Anc	4	1	Lnya_par	F1Anc_Lnya_1	-0.00851451	0.103411	-0.0353901	-0.124383	0.0080775	-0.0339048	-0.0682285	0.0320312	0.0196573	-0.0807426	-0.119906	-0.0326949	0.0907783	0.0233895	0.0340889	0.084659	-0.0357358	0.0873379	0.00686767	0.100473	-0.0208721	0.100214	0.0465664	0.0831476	0.056041	0.080269	0.0647599	0.0755667	0.0721827	0.0691237	0.0785519	0.0616386	0.0832768	0.0531634	0.0871552	0.04432	0.0899331	0.0350879	0.0909266	0.0255783	0.0902489	0.0105106	0.088188	0.00059964
nyassanus	F1_Anc	4	2	Lnya_par	F1Anc_Lnya_1	-0.0143304	0.101169	-0.0347254	-0.123885	-0.00423907	-0.0200287	-0.0656339	0.0420487	0.0160488	-0.0603431	-0.120563	-0.0436202	0.0920351	0.0216243	0.0301333	0.0841178	-0.0419021	0.0783168	-0.000155144	0.100144	-0.0268723	0.0950852	0.0460954	0.0831965	0.0550658	0.0795088	0.0632347	0.0745404	0.0704988	0.068345	0.0768863	0.0613194	0.0823153	0.0534287	0.0864471	0.0447873	0.089743	0.0357567	0.0915882	0.0262853	0.0923583	0.011006	0.0911819	0.000560248
nyassanus	F1_Anc	4	3	Lnya_par	F1Anc_Lnya_1	-0.0114745	0.0977214	-0.0371695	-0.113738	0.00824377	-0.0350744	-0.0706654	0.0310649	0.0334246	-0.0680374	-0.122982	-0.0341231	0.0918294	0.0219349	0.0381174	0.0799315	-0.0418614	0.0798734	0.00767831	0.0971346	-0.0274734	0.0932711	0.0458596	0.0797633	0.0551429	0.0792293	0.0646778	0.077311	0.074145	0.0717288	0.0802991	0.0629241	0.0845812	0.0540159	0.0878137	0.0449069	0.0901834	0.035522	0.0915803	0.0259845	0.091563	0.0107972	0.089761	0.000611311
nyassanus	F1_Anc	4	4	Lnya_par	F1Anc_Lnya_1	-0.00604327	0.0935009	-0.0210556	-0.121954	0.00986825	-0.049589	-0.0722376	0.0392193	0.0140968	-0.0806744	-0.122178	-0.0299331	0.0912706	0.0194498	0.0341454	0.079834	-0.0388051	0.0791309	0.00487302	0.092942	-0.0215783	0.0908334	0.0458936	0.0784478	0.0543546	0.0760877	0.0622332	0.0719148	0.0694974	0.0666476	0.0756919	0.0601225	0.0808873	0.0524173	0.0856536	0.0444431	0.0889503	0.0357911	0.0908929	0.0266139	0.0909524	0.0117551	0.0892886	0.00175442
nyassanus	F1_Anc	4	5	Lnya_par	F1Anc_Lnya_1	-0.0114231	0.0949945	-0.0187371	-0.124325	-0.00309128	-0.0270435	-0.069733	0.0386835	0.0087368	-0.0723816	-0.122647	-0.0335151	0.0922048	0.0171673	0.036081	0.0796133	-0.0431817	0.0754164	0.003514	0.0941443	-0.0261385	0.0894929	0.0463716	0.0802284	0.0555014	0.0787422	0.06427	0.0749183	0.0717193	0.0687959	0.0775467	0.0612356	0.0828379	0.0533268	0.0869609	0.0447341	0.090051	0.0357136	0.091626	0.0263082	0.0924097	0.0112059	0.0912846	0.000849241
nyassanus	F1_Anc	4	6	Lnya_par	F1Anc_Lnya_1	-0.00841572	0.100023	-0.0276649	-0.126793	0.0044251	-0.0327994	-0.0695902	0.0400542	0.023838	-0.0750683	-0.119836	-0.0326624	0.0881662	0.0230767	0.0375486	0.080448	-0.0398066	0.0838546	0.00963846	0.096713	-0.0233986	0.0956859	0.0463467	0.0791553	0.0549301	0.0764781	0.0629536	0.0721233	0.0702161	0.0667614	0.0764843	0.0599102	0.0811778	0.0522165	0.0846677	0.0436329	0.0871946	0.0348603	0.0880643	0.0257603	0.0881911	0.0109819	0.0870732	0.00114254
nyassanus	F1_Anc	4	7	Lnya_par	F1Anc_Lnya_1	-0.00866733	0.095506	-0.0243046	-0.120595	-0.00340835	-0.0331573	-0.0698279	0.0419375	0.0175437	-0.0780481	-0.125671	-0.0422505	0.0922097	0.0218702	0.0396578	0.076561	-0.0429145	0.0779147	0.0106894	0.0923762	-0.025159	0.0893757	0.0457861	0.0763237	0.0546428	0.074733	0.0624172	0.0720203	0.0695954	0.0669164	0.0760578	0.0602463	0.0822015	0.0532781	0.0863881	0.0450443	0.0894855	0.0360687	0.0915803	0.0268345	0.0927716	0.0117688	0.0922627	0.00141114
nyassanus	F1_Anc	4	8	Lnya_par	F1Anc_Lnya_1	-0.0124871	0.104205	-0.029643	-0.120464	-0.00023155	-0.0280215	-0.0683303	0.0363694	0.0180413	-0.0839604	-0.118088	-0.0331806	0.0919008	0.0182671	0.0316073	0.084317	-0.041793	0.0848329	0.00264038	0.102262	-0.0268602	0.0985881	0.0464048	0.08156	0.0554115	0.078381	0.0636049	0.0735853	0.0707832	0.0674286	0.0771281	0.0603655	0.0825939	0.0525818	0.0866854	0.0439575	0.0897739	0.0348965	0.0914669	0.025455	0.0914662	0.0102993	0.0894318	0.000186096
ovum	F1_Anc	3	9	Lov_par1	F1Anc_Lov_1	-0.0129842	0.126782	-0.0319249	-0.114445	0.00291878	-0.0347634	-0.0722454	0.0318907	0.0194897	-0.0744194	-0.114693	-0.0440711	0.0928601	0.0138807	0.0426831	0.0850991	-0.0471474	0.0913918	0.00969518	0.116773	-0.0297666	0.116654	0.0478294	0.0829378	0.0564281	0.0784774	0.0641164	0.0728199	0.0703814	0.0658633	0.0759901	0.0582749	0.0812626	0.0503872	0.0857254	0.0422518	0.0889293	0.0333333	0.091595	0.0242265	0.0928718	0.00906908	0.0919183	-0.00136531
ovum	F1_Anc	3	10	Lov_par1	F1Anc_Lov_1	-0.0143475	0.122886	-0.0248497	-0.120486	0.000504963	-0.0324231	-0.0697915	0.0333167	0.0143278	-0.0643091	-0.115207	-0.038054	0.0916897	0.0116368	0.0371638	0.0837162	-0.0460239	0.0904117	0.00688418	0.113331	-0.0296083	0.112791	0.0469681	0.0812088	0.055906	0.0777055	0.0643944	0.0732031	0.0714466	0.0667535	0.0773224	0.0592855	0.0820924	0.0511733	0.0856673	0.0424813	0.0885693	0.0334926	0.0903758	0.0242677	0.0919043	0.00930268	0.0909739	-0.00104033
ovum	F1_Anc	3	11	Lov_par1	F1Anc_Lov_1	-0.0134722	0.119536	-0.032384	-0.121394	0.00422926	-0.0341912	-0.0693445	0.0377125	0.016049	-0.0763173	-0.115562	-0.0385974	0.0896381	0.0174496	0.0375379	0.0854552	-0.044773	0.0881092	0.00487372	0.112766	-0.0290617	0.110475	0.0471693	0.0828192	0.056336	0.0793585	0.0645219	0.0740222	0.071391	0.0673474	0.0771627	0.0598394	0.0819694	0.0516095	0.0858177	0.0430557	0.0879631	0.0339929	0.0892206	0.0246859	0.0894616	0.00991378	0.0876585	2.62E-06
ovum	F1_Anc	3	12	Lov_par1	F1Anc_Lov_1	-0.0128751	0.118449	-0.0348133	-0.11844	-0.000495842	-0.0304153	-0.0707129	0.0293619	0.0134551	-0.0725965	-0.119054	-0.0384838	0.0936104	0.018738	0.0402103	0.0842416	-0.0439597	0.0873277	0.0123791	0.107553	-0.0295756	0.107948	0.0467732	0.0829366	0.0558483	0.0791586	0.0643037	0.0743899	0.0720834	0.0684799	0.0786984	0.0612966	0.084388	0.0532272	0.0885909	0.0442845	0.0913244	0.0348985	0.093154	0.0252567	0.0933664	0.00971657	0.0917083	-0.000696499
ovum	F1_Anc	3	13	Lov_par1	F1Anc_Lov_1	-0.00592096	0.12969	-0.0362097	-0.124655	-1.71E-05	-0.0254863	-0.0659465	0.03664	0.0324681	-0.0695175	-0.114049	-0.0503533	0.0869148	0.0184324	0.0418595	0.0859698	-0.0407464	0.0977561	0.0169975	0.115239	-0.0242419	0.119122	0.0481962	0.0834869	0.0570215	0.0793115	0.0653668	0.0741729	0.0723266	0.0673703	0.077282	0.0594057	0.0806588	0.0507624	0.0832938	0.0419713	0.0851521	0.0328932	0.086539	0.0236384	0.0870202	0.00918346	0.0860967	-0.000647398
ovum	F1_Anc	3	14	Lov_par1	F1Anc_Lov_1	-0.0128798	0.133546	-0.0356655	-0.115412	-0.00723051	-0.024757	-0.0717478	0.030696	0.00894288	-0.068411	-0.114119	-0.0520512	0.0937821	0.0163279	0.047112	0.0827026	-0.0477344	0.089703	0.0154064	0.115862	-0.0313547	0.116697	0.0473234	0.0829373	0.056138	0.0789445	0.0652718	0.074845	0.0728076	0.0681301	0.0787594	0.0602875	0.0834453	0.0518054	0.0875568	0.0430483	0.0907326	0.0339049	0.0929582	0.024445	0.09372	0.00898097	0.0924535	-0.00159145
ovum	F1_Anc	3	15	Lov_par1	F1Anc_Lov_1	-0.0106335	0.114593	-0.0286599	-0.124034	0.00177731	-0.0316632	-0.0634762	0.0423537	0.00990041	-0.0765152	-0.121803	-0.054256	0.0896789	0.0188029	0.0375663	0.085777	-0.0428228	0.0828437	0.0127734	0.105176	-0.0303677	0.101516	0.0469066	0.0841226	0.0563822	0.0805737	0.0643701	0.0748252	0.0712481	0.0681797	0.0770832	0.0607151	0.0811555	0.0524173	0.0842458	0.0434806	0.0868458	0.0345091	0.0887034	0.0252942	0.0896967	0.0107503	0.0888186	0.000694697
ovum	F1_Anc	3	16	Lov_par1	F1Anc_Lov_1	-0.0130217	0.125915	-0.0291379	-0.112536	-0.00328632	-0.027404	-0.0648523	0.0326859	0.0116792	-0.0765274	-0.126617	-0.0606359	0.0924716	0.01482	0.0422102	0.0844909	-0.0416487	0.0869543	0.0128446	0.113196	-0.0285391	0.111648	0.0469967	0.0834193	0.0563549	0.0797705	0.0645337	0.0743518	0.0716688	0.067833	0.0774367	0.0602157	0.0823548	0.0520467	0.0860608	0.04324	0.0896061	0.0345051	0.0912903	0.025103	0.0922768	0.0100527	0.0912019	-0.000248663
ovum	F1_Anc	3	17	Lov_par1	F1Anc_Lov_1	-0.0176596	0.123356	-0.0375386	-0.117847	-0.00239174	-0.0258472	-0.0677973	0.0312374	0.0200014	-0.0716792	-0.117611	-0.045874	0.0946319	0.0179866	0.04126	0.0830646	-0.0469544	0.0858783	0.00639685	0.113611	-0.033645	0.109536	0.0465231	0.0821445	0.0559475	0.0792295	0.0649408	0.0749621	0.0729435	0.0690055	0.0797778	0.061577	0.085185	0.0532006	0.0896919	0.0442501	0.0922659	0.0346052	0.0940744	0.0248562	0.0944237	0.00914306	0.0928719	-0.00153735
ovum	F1_Anc	3	18	Lov_par1	F1Anc_Lov_1	-0.0150421	0.131029	-0.0418347	-0.114749	0.000849125	-0.0288347	-0.0714132	0.0291477	0.0152388	-0.0636231	-0.114735	-0.0501487	0.0956732	0.0161529	0.0412351	0.0869827	-0.0464371	0.0900625	0.0147576	0.113747	-0.034163	0.115341	0.0475567	0.0848409	0.0569061	0.0805585	0.0650823	0.0748461	0.0725117	0.0683899	0.0790856	0.0608725	0.0844013	0.0525072	0.0884136	0.0435242	0.0919938	0.0343965	0.0945874	0.0247508	0.0958732	0.00874978	0.0942365	-0.00226473
ovum	F1_Anc	3	19	Lov_par1	F1Anc_Lov_1	-0.00490412	0.114942	-0.0253337	-0.117686	0.0101882	-0.0504682	-0.0731576	0.0319479	0.0236935	-0.0774233	-0.11718	-0.0314249	0.0888788	0.0164455	0.039878	0.0817812	-0.0385367	0.0924804	0.0124388	0.105779	-0.02144	0.107224	0.0468285	0.0800653	0.0552608	0.0764016	0.0628044	0.0710869	0.0697446	0.0653757	0.0755902	0.0584902	0.0802735	0.0507407	0.0837844	0.042496	0.0863521	0.0334846	0.088327	0.0247302	0.0886081	0.0102614	0.0874174	0.000522235
ovum	F1_Anc	3	20	Lov_par1	F1Anc_Lov_1	-0.0136058	0.13347	-0.0511877	-0.114568	-0.00349358	-0.0278264	-0.0695821	0.0299908	0.0216438	-0.0707809	-0.113251	-0.0586965	0.0964869	0.0216052	0.0448561	0.0842976	-0.0463806	0.0906641	0.01629	0.114218	-0.0328133	0.115683	0.0468435	0.0833791	0.0560207	0.0805168	0.0654383	0.0762663	0.0739575	0.0702266	0.0811256	0.0623491	0.0867208	0.0538051	0.0912918	0.0446665	0.0945192	0.0346212	0.0961826	0.0246614	0.095808	0.00813664	0.0934854	-0.00272513
ovum	F1_Anc	3	21	Lov_par1	F1Anc_Lov_1	-0.0171349	0.123646	-0.029678	-0.113911	-0.00707851	-0.0280844	-0.0704578	0.0344861	0.00949641	-0.0687932	-0.116636	-0.0482908	0.0946072	0.0128139	0.0402853	0.0821629	-0.0485189	0.0848287	0.00816616	0.112092	-0.0344429	0.108621	0.0464723	0.0808393	0.055876	0.0784286	0.0647745	0.074175	0.0721078	0.0676381	0.0783266	0.0602193	0.0835266	0.0520904	0.0877729	0.0434057	0.0914174	0.0344208	0.0936341	0.0248515	0.094617	0.00941624	0.093978	-0.00148132
ovum	F1_Anc	3	22	Lov_par1	F1Anc_Lov_1	-0.0113327	0.124654	-0.0374604	-0.12016	0.00150226	-0.0275554	-0.0665208	0.0316583	0.0264702	-0.0691421	-0.117113	-0.0412373	0.0892198	0.021717	0.0419211	0.0825345	-0.0440905	0.0862045	0.01205	0.112186	-0.0289477	0.113186	0.0464831	0.081496	0.0556703	0.07858	0.0644943	0.0744953	0.071828	0.0680156	0.0779375	0.0605536	0.0822758	0.0521035	0.0852911	0.0431509	0.0875902	0.0339771	0.0890463	0.0247708	0.0891849	0.0099628	0.0880485	-6.54E-05
ovum	F1_Anc	3	23	Lov_par1	F1Anc_Lov_1	-0.0176345	0.123173	-0.0515965	-0.115178	-0.0051496	-0.0243326	-0.0673203	0.0277449	0.0148664	-0.0738498	-0.114975	-0.0462324	0.0961923	0.0236023	0.041171	0.084877	-0.0472316	0.0851814	0.00699183	0.113217	-0.0325746	0.110037	0.0460498	0.0843008	0.0561002	0.0820874	0.0658176	0.0774166	0.074017	0.0706724	0.0808551	0.0630961	0.0866307	0.0543418	0.0909192	0.0450748	0.0942213	0.0353666	0.0960937	0.025125	0.0957505	0.00869792	0.0935094	-0.00226042
ovum	F1_Anc	3	24	Lov_par1	F1Anc_Lov_1	-0.0164893	0.121731	-0.0367534	-0.118768	0.00910097	-0.0342988	-0.0655602	0.0326882	0.0193506	-0.073089	-0.122482	-0.0470993	0.093252	0.0211217	0.0410841	0.0822602	-0.0441517	0.0853082	0.00740646	0.113058	-0.0330309	0.109091	0.0461313	0.080997	0.0553655	0.0783998	0.0640856	0.0742906	0.0715861	0.0681659	0.07799	0.060939	0.0834239	0.052937	0.0875208	0.0441657	0.0907231	0.035017	0.0927535	0.0255123	0.0934195	0.0100501	0.091436	-0.000371887
ovum	F1_Anc	3	25	Lov_par1	F1Anc_Lov_1	-0.00868857	0.115021	-0.0358055	-0.122892	0.00560782	-0.0250832	-0.0657304	0.0370913	0.0166216	-0.0713094	-0.119639	-0.0455841	0.0897379	0.0210782	0.0375025	0.0870709	-0.0414478	0.0872139	0.00947575	0.108269	-0.0229705	0.106751	0.0472116	0.0843446	0.0563853	0.0806995	0.0646948	0.0751168	0.0716947	0.0684081	0.0773811	0.0606793	0.0818457	0.0522722	0.0852993	0.043465	0.0878797	0.0344386	0.0893155	0.0250382	0.0890015	0.0104722	0.0872372	0.000536784
ovum	F1_Anc	3	26	Lov_par1	F1Anc_Lov_1	-0.0103955	0.121495	-0.0273734	-0.122018	0.00242395	-0.0240007	-0.065789	0.0368874	0.0173669	-0.0797953	-0.119635	-0.0460445	0.0890726	0.0171383	0.0396877	0.0820038	-0.0408439	0.0946503	0.00839653	0.114459	-0.0258801	0.114612	0.0465215	0.0795166	0.0551134	0.0757146	0.0631726	0.0713657	0.0702372	0.0655194	0.0766744	0.058968	0.0814272	0.0513042	0.0847626	0.0427491	0.0869298	0.0337132	0.0886119	0.024598	0.0886779	0.0102352	0.0875198	6.67E-05
ovum	F1_Anc	3	27	Lov_par1	F1Anc_Lov_1	-0.00758469	0.117996	-0.0345944	-0.124289	0.00574471	-0.0268768	-0.0654042	0.0378915	0.0132313	-0.0635005	-0.120903	-0.0575402	0.0911483	0.0212663	0.041127	0.0858275	-0.0383845	0.0914071	0.0130206	0.111646	-0.0213776	0.110679	0.0472731	0.0832802	0.0555208	0.0785171	0.0633282	0.0731571	0.0703416	0.0667367	0.0769531	0.0599353	0.0823664	0.0522957	0.0861664	0.0436285	0.0887525	0.0345626	0.0906654	0.0251266	0.0912432	0.0102548	0.0893459	0.000179146
ovum	F1_Anc	3	28	Lov_par1	F1Anc_Lov_1	-0.0065435	0.133496	-0.0425545	-0.124755	0.00633338	-0.0222818	-0.0637525	0.0342469	0.019097	-0.0591446	-0.115848	-0.0647399	0.0909593	0.0194168	0.0462567	0.0899073	-0.0402803	0.102173	0.016771	0.122651	-0.0245947	0.123483	0.050476	0.0874231	0.0590267	0.082035	0.0663169	0.0751603	0.072845	0.0678781	0.0778055	0.0596449	0.0817769	0.0508468	0.0855238	0.0420012	0.0885715	0.0330269	0.0905858	0.0235954	0.0899395	0.00904932	0.0871	-0.000489247
ovum	F1_Anc	3	29	Lov_par1	F1Anc_Lov_1	-0.00942504	0.122618	-0.0298073	-0.119653	-0.0086969	-0.0195279	-0.0696367	0.0306185	0.0219618	-0.0725524	-0.114806	-0.0387435	0.0916984	0.012632	0.0401439	0.0855831	-0.0442449	0.0988239	0.0122493	0.114282	-0.024703	0.116537	0.0479217	0.0820827	0.0565281	0.0778952	0.0646238	0.0727164	0.0717077	0.0662938	0.0774749	0.0588046	0.0824518	0.0506256	0.0869801	0.0422907	0.0895035	0.033141	0.0913948	0.0237621	0.0915733	0.0086807	0.0899688	-0.0014981
ovum	F1_Anc	3	30	Lov_par1	F1Anc_Lov_1	-0.0102816	0.118637	-0.0361868	-0.117845	0.00343977	-0.026013	-0.0691629	0.0318557	0.0261534	-0.0729356	-0.117283	-0.0403373	0.0908744	0.0195629	0.0393674	0.0834049	-0.0412098	0.092934	0.00997976	0.110884	-0.0248701	0.111252	0.0465008	0.0806718	0.0553313	0.0771104	0.063539	0.0726391	0.0707207	0.066543	0.0771065	0.0596012	0.0823627	0.0517667	0.0866631	0.0432429	0.0897375	0.0342452	0.0907263	0.0248047	0.0904711	0.00982711	0.088466	-0.000162405
ovum	F1_Anc	3	31	Lov_par1	F1Anc_Lov_1	-0.0147051	0.125573	-0.0398286	-0.117846	-0.00302797	-0.0250972	-0.0713695	0.0335081	0.0110223	-0.0784603	-0.114542	-0.048898	0.0957546	0.0190461	0.0436279	0.0831104	-0.0478429	0.0856004	0.0104567	0.113307	-0.0315214	0.112707	0.0464493	0.0830538	0.0564098	0.0801328	0.0650059	0.0749005	0.0728475	0.068788	0.0793378	0.0612021	0.084749	0.0529169	0.089353	0.0442137	0.0928381	0.0348164	0.0950795	0.0249581	0.09514	0.00880761	0.0928569	-0.00179715
ovum	F1_Anc	3	32	Lov_par1	F1Anc_Lov_1	-0.0126011	0.119708	-0.0323606	-0.116647	-0.00358624	-0.029937	-0.0725307	0.0349981	0.0120559	-0.0771071	-0.113818	-0.0420783	0.0912538	0.0154859	0.0395759	0.0845507	-0.0443808	0.0920545	0.0064176	0.112326	-0.0274902	0.111324	0.0472089	0.082172	0.0561239	0.078392	0.0642764	0.0732923	0.071576	0.0670794	0.0779355	0.0599348	0.0830585	0.0518347	0.0867754	0.043035	0.0893186	0.0338456	0.0910621	0.0245232	0.0908217	0.00944812	0.0898005	-0.000764971
ovum	F1_Anc	3	33	Lov_par1	F1Anc_Lov_1	-0.00806278	0.133076	-0.0313652	-0.120352	-0.00106765	-0.0293269	-0.068529	0.0340459	0.0114867	-0.0769165	-0.118197	-0.0507265	0.0911103	0.0196162	0.0465595	0.079627	-0.0434502	0.0917693	0.0192178	0.114524	-0.0285279	0.116152	0.0462951	0.0798037	0.055003	0.0759496	0.0633631	0.0718955	0.0703648	0.0660695	0.076437	0.0591999	0.0810375	0.0511415	0.0851417	0.0426712	0.0883007	0.0338408	0.0905279	0.0248105	0.0916555	0.00989634	0.0910764	-0.000340159
ovum	F1_Anc	3	34	Lov_par1	F1Anc_Lov_1	-0.00627158	0.125213	-0.0311102	-0.123583	0.00298755	-0.0351537	-0.0660511	0.03425	0.0138441	-0.0754217	-0.120404	-0.0492297	0.0901667	0.0209406	0.0452858	0.0817922	-0.0410393	0.089848	0.0190754	0.109317	-0.0239377	0.113689	0.0468633	0.0814916	0.0556002	0.0777413	0.063812	0.0729556	0.0711996	0.0672021	0.0768603	0.0598176	0.0814667	0.0515602	0.0855894	0.043035	0.0885563	0.0343461	0.0898363	0.0250751	0.0900238	0.0102591	0.0885236	0.000350999
ovum	F1_Anc	3	35	Lov_par1	F1Anc_Lov_1	-0.0126711	0.122703	-0.029827	-0.119972	-0.00787588	-0.0263115	-0.0672202	0.0368922	0.00889306	-0.0787986	-0.122341	-0.0498857	0.091847	0.0188374	0.0416701	0.0815855	-0.0436357	0.0880733	0.0115887	0.111821	-0.0287378	0.110227	0.0462277	0.0803273	0.0546643	0.0764925	0.0627827	0.071924	0.0698344	0.0660344	0.0760811	0.0594152	0.0810711	0.0516173	0.0853865	0.0433338	0.0885793	0.0345722	0.0909522	0.0254084	0.0920937	0.0104827	0.0914728	0.000186356
ovum	F1_Anc	8	36	Lov_par2	F1Anc_Lov_2	-0.00561753	0.129396	-0.0364451	-0.124394	0.00906611	-0.028667	-0.0658809	0.0368829	0.0303182	-0.0691861	-0.114253	-0.0520439	0.0868807	0.0184105	0.0419657	0.0859986	-0.0405828	0.0979271	0.0171552	0.115535	-0.0235792	0.119357	0.0481999	0.0835458	0.0570298	0.0793602	0.0653809	0.0742122	0.0723487	0.0674	0.077305	0.0594258	0.0806715	0.0507761	0.0832951	0.0419797	0.0851397	0.032898	0.0865118	0.0236385	0.0869705	0.00918473	0.0860318	-0.000641939
ovum	F1_Anc	8	37	Lov_par2	F1Anc_Lov_2	-0.0134291	0.132931	-0.0353431	-0.115836	-0.00633731	-0.0255154	-0.0720307	0.0302235	0.00907248	-0.0702409	-0.114326	-0.048722	0.0936644	0.016505	0.0466995	0.0827373	-0.0482366	0.0893645	0.0148382	0.115882	-0.0320463	0.116527	0.0472825	0.0828202	0.0560837	0.0788649	0.0651805	0.074738	0.0726566	0.0680421	0.0785814	0.0602298	0.083265	0.0517794	0.0873994	0.0430482	0.0905839	0.0339315	0.0928288	0.0244944	0.0936267	0.00905648	0.0923888	-0.00151145
ovum	F1_Anc	8	38	Lov_par2	F1Anc_Lov_2	-0.0170642	0.123805	-0.0374963	-0.117925	-0.000509402	-0.0265251	-0.0678487	0.0311693	0.0191947	-0.073166	-0.117581	-0.0448302	0.0946181	0.0180121	0.0411979	0.0830705	-0.0481628	0.0851683	0.00584695	0.114117	-0.0342682	0.109482	0.0464927	0.0821462	0.0559179	0.0792322	0.0649136	0.0749634	0.0729181	0.0690066	0.0797545	0.0615757	0.0851632	0.0532003	0.0896723	0.0442485	0.0922483	0.0346038	0.0940594	0.0248545	0.0944126	0.00913919	0.0928618	-0.00154615
ovum	F1_Anc	8	39	Lov_par2	F1Anc_Lov_2	-0.0141001	0.132821	-0.050706	-0.115102	-0.0102432	-0.0250167	-0.0696918	0.0294316	0.0203273	-0.0715158	-0.112907	-0.0559461	0.096467	0.0217155	0.0445651	0.08422	-0.0469302	0.0908248	0.0158683	0.114035	-0.0332574	0.115302	0.0467438	0.0837166	0.0561343	0.0804828	0.0653817	0.0761518	0.0738673	0.0701396	0.0810152	0.0622988	0.0866217	0.0537898	0.0912131	0.0446801	0.0944625	0.0346574	0.0961584	0.0247184	0.0958361	0.00818621	0.0935452	-0.00269485
ovum	F1_Anc	8	40	Lov_par2	F1Anc_Lov_2	-0.0179796	0.123173	-0.0291014	-0.114555	-0.0118997	-0.0269146	-0.0708135	0.033722	0.0100524	-0.0692591	-0.116775	-0.0439461	0.0945232	0.0130298	0.0397356	0.0821093	-0.0491604	0.0842402	0.00741765	0.111656	-0.0352115	0.10803	0.0464387	0.0807148	0.0558012	0.0782901	0.0646267	0.0740232	0.0718984	0.0675198	0.0781051	0.0601451	0.083315	0.0520604	0.0875761	0.0434191	0.0912461	0.0344716	0.0934966	0.0249344	0.0945525	0.00953181	0.0939602	-0.00136909
ovum	F1_Anc	8	41	Lov_par2	F1Anc_Lov_2	-0.0116207	0.125259	-0.0349695	-0.120586	-0.0074203	-0.024397	-0.0668661	0.0310903	0.0249183	-0.0697768	-0.117712	-0.0378714	0.0890906	0.0209464	0.041796	0.0819101	-0.0445784	0.0865686	0.011917	0.111641	-0.0291395	0.112692	0.0464527	0.0808394	0.0556035	0.078072	0.0643931	0.074104	0.071471	0.0675833	0.0776265	0.0602871	0.0819503	0.0519446	0.0849924	0.0430552	0.0873171	0.03393	0.0888405	0.0247821	0.0890807	0.0100453	0.0880898	1.38E-05
ovum	F1_Anc	8	42	Lov_par2	F1Anc_Lov_2	-0.016334	0.122939	-0.0515558	-0.115221	-0.0055464	-0.0239847	-0.0673408	0.0277054	0.0137384	-0.0738227	-0.114968	-0.0462972	0.0961853	0.0236314	0.0411343	0.0848873	-0.0472748	0.0851545	0.00672522	0.113686	-0.0326272	0.110018	0.046028	0.0843109	0.0560803	0.0820988	0.0657988	0.0774282	0.073999	0.0706851	0.0808395	0.0631102	0.086617	0.0543565	0.0909081	0.0450905	0.0942131	0.0353823	0.0960878	0.0251411	0.0957484	0.00871215	0.0935093	-0.00224789
ovum	F1_Anc	8	43	Lov_par2	F1Anc_Lov_2	-0.0156339	0.122565	-0.0366877	-0.118796	0.00171855	-0.0300468	-0.0655139	0.0327139	0.0198738	-0.0731418	-0.122452	-0.0471061	0.093357	0.0211525	0.0411665	0.0823102	-0.0439847	0.0841466	0.00736359	0.113368	-0.0328047	0.109163	0.0461253	0.0810686	0.0553721	0.078481	0.0641151	0.0743791	0.0716446	0.0682499	0.0780609	0.0610174	0.0835096	0.053004	0.0876145	0.0442233	0.0908243	0.0350603	0.0928583	0.0255434	0.0935234	0.0100547	0.0915302	-0.000387523
ovum	F1_Anc	8	44	Lov_par2	F1Anc_Lov_2	-0.0083045	0.133335	-0.0311421	-0.120625	-0.00293067	-0.0285656	-0.0687007	0.0337444	0.0118657	-0.0778551	-0.118277	-0.0489454	0.0910391	0.0197013	0.0463225	0.079627	-0.0437536	0.0915529	0.0188839	0.114471	-0.028424	0.115841	0.0462497	0.0797162	0.0549597	0.0758827	0.0632942	0.0718322	0.0702754	0.0660127	0.076331	0.0591589	0.0809355	0.0511151	0.0850476	0.0426625	0.0882175	0.0338471	0.0904547	0.02483	0.0916087	0.00992998	0.0910481	-0.000303223
ovum	F1_Anc	8	45	Lov_par2	F1Anc_Lov_2	-0.00591243	0.125595	-0.0310891	-0.123591	0.00334223	-0.0358357	-0.0660655	0.0341748	0.013921	-0.0769995	-0.12051	-0.0488502	0.0901002	0.0209178	0.0452168	0.0817339	-0.0410797	0.0897604	0.0187528	0.109787	-0.0244143	0.113126	0.046847	0.0815142	0.0558448	0.0781922	0.0640226	0.0733626	0.0711221	0.0671732	0.0768218	0.05978	0.0814293	0.0515292	0.0855163	0.0430224	0.0884831	0.0343331	0.0897667	0.0250713	0.0899624	0.010265	0.08847	0.000363109
solidus	F1_Anc	7	46	Lsol_par1	F1Anc_Lsol_1	-0.00884232	0.122702	-0.0324201	-0.121844	0.000387444	-0.0346626	-0.0687512	0.0344531	0.0118932	-0.0767978	-0.11953	-0.0460416	0.0898805	0.019915	0.0440773	0.0842149	-0.0425712	0.0890111	0.014862	0.111459	-0.0259763	0.109701	0.0471632	0.0836506	0.0567858	0.0802994	0.065113	0.0749686	0.072451	0.0684203	0.077782	0.0603996	0.0823215	0.0521243	0.0853122	0.043149	0.087959	0.0340653	0.0894796	0.0248846	0.0900182	0.0100546	0.0889204	-5.29E-05
solidus	F1_Anc	7	47	Lsol_par1	F1Anc_Lsol_1	-0.0105137	0.107927	-0.0265424	-0.12123	-0.00254345	-0.0322291	-0.0705817	0.0325628	0.014632	-0.0786394	-0.121473	-0.0368049	0.0907041	0.0196192	0.0415417	0.0799547	-0.0402275	0.08619	0.0105725	0.102941	-0.0246406	0.100781	0.0463835	0.0793979	0.0554707	0.0774139	0.0638675	0.07344	0.0717285	0.0680944	0.078514	0.0613109	0.0835027	0.0530696	0.0864099	0.0440824	0.0884926	0.0348811	0.0898658	0.0254753	0.0907459	0.0107432	0.0892259	0.000702804
solidus	F1_Anc	7	48	Lsol_par1	F1Anc_Lsol_1	-0.00772725	0.109561	-0.0350651	-0.121962	0.011333	-0.038498	-0.0668001	0.0379402	0.0214585	-0.0754148	-0.118093	-0.0468658	0.0888274	0.0195628	0.0362964	0.08584	-0.0396045	0.0900547	0.0103585	0.103931	-0.0220425	0.104106	0.0471132	0.0839133	0.0565582	0.0805995	0.0651338	0.075329	0.0721372	0.0685205	0.0783317	0.0610366	0.0823078	0.0524166	0.084925	0.0433177	0.087184	0.0341154	0.0883701	0.0248872	0.088785	0.010038	0.0882032	-8.65E-05
solidus	F1_Anc	7	49	Lsol_par1	F1Anc_Lsol_1	-0.00926325	0.109719	-0.0382281	-0.117017	-0.00371531	-0.0350822	-0.0729909	0.0311657	0.0144679	-0.0774963	-0.115714	-0.0406264	0.0923008	0.0203391	0.0402427	0.0828897	-0.041586	0.0892467	0.00759471	0.104997	-0.0230362	0.103775	0.0463213	0.0823645	0.0559305	0.0800829	0.0648046	0.0753305	0.0719975	0.0686424	0.0783235	0.0612401	0.0834067	0.0529758	0.0871967	0.0440748	0.0902469	0.0349122	0.0920685	0.0254117	0.0920883	0.0101228	0.0909567	-0.000227471
solidus	F1_Anc	7	50	Lsol_par1	F1Anc_Lsol_1	-0.0101277	0.103287	-0.032996	-0.123386	-0.00256071	-0.0265845	-0.0641386	0.0406158	0.0125047	-0.0795261	-0.127269	-0.049488	0.0948341	0.0273401	0.0344598	0.0779537	-0.038288	0.0804053	0.00693654	0.0988028	-0.023409	0.0968799	0.0439567	0.0753587	0.0518661	0.0728475	0.0601743	0.0689319	0.0678994	0.0645103	0.0752304	0.0597205	0.0818437	0.0536054	0.0879194	0.0465912	0.0923939	0.0378292	0.0949274	0.0281097	0.0952733	0.0120849	0.0933217	0.00141611
solidus	F1_Anc	7	51	Lsol_par1	F1Anc_Lsol_1	-0.0144727	0.108265	-0.0243186	-0.116781	0.00417263	-0.0377718	-0.0699688	0.0352093	0.0184978	-0.0787024	-0.121306	-0.0366024	0.0928744	0.0152411	0.0357935	0.0818149	-0.0438571	0.0823939	0.00484783	0.102727	-0.0282229	0.10093	0.0461259	0.0799583	0.0549202	0.0767259	0.0632252	0.0726011	0.0709023	0.0672325	0.0774388	0.0604925	0.082385	0.0524339	0.0865401	0.043859	0.0899432	0.034984	0.0918813	0.0256209	0.0928512	0.0104409	0.0916001	5.00E-05
solidus	F1_Anc	7	52	Lsol_par1	F1Anc_Lsol_1	-0.0108369	0.118055	-0.0329811	-0.123831	0.00351886	-0.0296288	-0.0672503	0.0377	0.0292371	-0.0710675	-0.117564	-0.0412246	0.0880552	0.0190276	0.0386764	0.0852866	-0.041073	0.0904456	0.0119916	0.108967	-0.0256558	0.109066	0.047407	0.0828621	0.0565108	0.0792763	0.0646176	0.0739506	0.071533	0.067365	0.0770493	0.0597354	0.0809413	0.0514438	0.0835907	0.0424774	0.0857274	0.0334473	0.0872616	0.0242667	0.0879044	0.00984699	0.0867489	9.32E-05
solidus	F1_Anc	7	53	Lsol_par1	F1Anc_Lsol_1	-0.0119044	0.112738	-0.0301375	-0.121709	0.000555577	-0.0346011	-0.0695729	0.0337244	0.0118831	-0.0751725	-0.120752	-0.0329405	0.0908492	0.0229512	0.0387178	0.0787637	-0.0415743	0.0841026	0.00954194	0.102826	-0.0252846	0.103627	0.0453478	0.0774125	0.0539952	0.0748536	0.0620929	0.0710713	0.0696862	0.0663169	0.0764735	0.0601548	0.0821923	0.053022	0.0861878	0.0444772	0.0889637	0.0354759	0.0906841	0.0261934	0.0907036	0.0112989	0.0894081	0.00111738
solidus	F1_Anc	7	54	Lsol_par1	F1Anc_Lsol_1	-0.00596825	0.0983927	-0.0299859	-0.124435	-0.0044386	-0.0284848	-0.0665098	0.0386814	0.0146969	-0.0739741	-0.122685	-0.0488991	0.0901638	0.0231348	0.0354371	0.0813917	-0.0318288	0.0834371	0.00827994	0.0955136	-0.0165241	0.0936028	0.0460518	0.0804326	0.0552044	0.078558	0.0635291	0.0744041	0.0704942	0.0681288	0.0765963	0.0609977	0.0816152	0.0530416	0.085617	0.0445288	0.0884275	0.0356282	0.0899351	0.026409	0.0902721	0.011501	0.089127	0.0014835
solidus	F1_Anc	6	55	Lsol_par2	F1Anc_Lsol_2	-0.00831762	0.121416	-0.0393084	-0.1221	-0.0018212	-0.0297291	-0.0664612	0.0324681	0.0154127	-0.0729787	-0.113924	-0.049673	0.0903579	0.0210551	0.0409217	0.0848392	-0.0409469	0.090508	0.0130935	0.110063	-0.0237993	0.112061	0.0469256	0.0837517	0.056514	0.0808516	0.065735	0.0760039	0.072894	0.0688342	0.0787047	0.0609755	0.0833046	0.0524244	0.0869475	0.0435122	0.0890374	0.0341882	0.0903227	0.0247579	0.089969	0.0098285	0.0881699	-0.000194265
solidus	F1_Anc	6	56	Lsol_par2	F1Anc_Lsol_2	-0.00599174	0.113959	-0.033287	-0.124732	0.00869213	-0.0337978	-0.0671927	0.0388001	0.0217088	-0.0717508	-0.113845	-0.0550555	0.0898755	0.0186365	0.0384153	0.0852021	-0.0364715	0.0939069	0.0120199	0.107056	-0.020644	0.107557	0.0473425	0.0829117	0.0562348	0.078818	0.0642807	0.0735706	0.0716568	0.0674386	0.0778404	0.0602353	0.0818721	0.0517507	0.0849053	0.0428677	0.0873716	0.0337131	0.0892084	0.0244811	0.0897788	0.0099571	0.0875516	0.000154621
solidus	F1_Anc	6	57	Lsol_par2	F1Anc_Lsol_2	-0.00639422	0.114809	-0.0274619	-0.124824	0.00288159	-0.0329075	-0.0692581	0.0358777	0.0162875	-0.0807988	-0.115069	-0.0380616	0.0883013	0.0170162	0.0376034	0.0856719	-0.0380926	0.0932562	0.0128749	0.107375	-0.021869	0.110708	0.0475834	0.0825069	0.0563581	0.0784792	0.0642423	0.0731331	0.0716525	0.0671661	0.0773808	0.0597757	0.0814125	0.0513822	0.0842793	0.0427127	0.0863318	0.0335585	0.0878269	0.0243482	0.0883595	0.00982289	0.0867403	0.000340658
solidus	F1_Anc	6	58	Lsol_par2	F1Anc_Lsol_2	-0.0102375	0.109403	-0.0344349	-0.118844	-0.00149039	-0.0298807	-0.0690658	0.0327795	0.0256574	-0.0773711	-0.117063	-0.037864	0.091001	0.0180941	0.0372404	0.0847151	-0.0397514	0.0906341	0.00490138	0.106932	-0.0227398	0.104611	0.0470339	0.0830627	0.0565327	0.079637	0.0646346	0.0741104	0.0713564	0.0672689	0.077612	0.0600445	0.0825395	0.0518979	0.0865785	0.043231	0.089407	0.0341432	0.0908843	0.0247476	0.0910168	0.00962465	0.08981	-0.000567741
solidus	F1_Anc	6	59	Lsol_par2	F1Anc_Lsol_2	-0.0102177	0.119599	-0.0311656	-0.121565	0.00474603	-0.0334192	-0.0719429	0.0374526	0.0207147	-0.069022	-0.112041	-0.0446595	0.090521	0.0137724	0.0376237	0.0861158	-0.0423448	0.0933008	0.00925681	0.112644	-0.0260054	0.112066	0.0477213	0.0838854	0.0569547	0.079357	0.0645592	0.0734891	0.07099	0.0664819	0.0768749	0.0591312	0.0811731	0.0508869	0.0845098	0.042009	0.0874785	0.033154	0.0893876	0.0240079	0.0903067	0.00921019	0.0895709	-0.00101478
solidus	F1_Anc	6	60	Lsol_par2	F1Anc_Lsol_2	-0.00898303	0.109632	-0.0286734	-0.122388	0.00755396	-0.0349283	-0.0698993	0.0351357	0.0243509	-0.0729804	-0.11428	-0.0339427	0.0877697	0.0161603	0.0364944	0.0845919	-0.038438	0.0930745	0.00817669	0.10422	-0.0222434	0.10591	0.0474559	0.0829856	0.0572139	0.0797768	0.0646985	0.0735903	0.0713069	0.0668115	0.0767423	0.0592447	0.0808231	0.0509928	0.0837609	0.0423883	0.0856553	0.0333555	0.0871959	0.0241984	0.0875775	0.00995537	0.0860931	4.25E-05
solidus	F1_Anc	6	61	Lsol_par2	F1Anc_Lsol_2	-0.0113682	0.121127	-0.0277713	-0.120839	-0.00122202	-0.0308825	-0.0722839	0.0391533	0.0189632	-0.0707813	-0.114109	-0.0465304	0.0903801	0.0151611	0.0430056	0.0805791	-0.0443221	0.0893253	0.0097898	0.113803	-0.0269357	0.113961	0.0469127	0.0801068	0.0560021	0.0772679	0.0643067	0.0727586	0.071736	0.0668652	0.0774935	0.0593321	0.0820154	0.051203	0.0852353	0.0424915	0.0875041	0.0333274	0.0894591	0.0241501	0.0903601	0.00942204	0.0895305	-0.000646472
solidus	F1_Anc	6	62	Lsol_par2	F1Anc_Lsol_2	-0.0132873	0.116388	-0.0254106	-0.117771	-0.00364765	-0.0323596	-0.0734951	0.0354423	0.0130579	-0.0776323	-0.113094	-0.0365155	0.0909553	0.0133511	0.0393997	0.0830406	-0.0479042	0.0869098	0.0106981	0.107753	-0.0301328	0.10763	0.0468418	0.0814889	0.055907	0.0782125	0.0643096	0.0735005	0.0713506	0.0670801	0.0769345	0.0595275	0.0814884	0.0512551	0.0853695	0.0427393	0.0881999	0.0338186	0.0902194	0.0246305	0.0909328	0.00978356	0.09013	-0.000442349
solidus	F1_Anc	6	63	Lsol_par2	F1Anc_Lsol_2	-0.0113359	0.105858	-0.0286685	-0.117421	-0.000410488	-0.02965	-0.0706697	0.0365425	0.0211676	-0.0741363	-0.118414	-0.0417714	0.0908896	0.0154381	0.0353146	0.0835665	-0.0401337	0.087961	0.00542944	0.102445	-0.0248192	0.101679	0.0466691	0.0819724	0.0561302	0.0792621	0.0644793	0.0742294	0.0718786	0.0680274	0.0777867	0.0604739	0.0820405	0.0519839	0.0857439	0.0432789	0.0884704	0.0342829	0.0900509	0.0249839	0.0911281	0.0100054	0.0901678	-0.000162211
solidus	F1_Anc	6	64	Lsol_par2	F1Anc_Lsol_2	-0.0109403	0.109425	-0.0337456	-0.128084	0.00970219	-0.0268607	-0.0655877	0.0406848	0.0207817	-0.0616371	-0.116679	-0.0539136	0.0907569	0.0192074	0.0363837	0.0880647	-0.0359519	0.0907388	0.00429266	0.105634	-0.0222309	0.104634	0.0478751	0.0848148	0.0570367	0.0806712	0.0651284	0.0748911	0.0717478	0.0678136	0.0769025	0.0598149	0.0816539	0.0515658	0.0851623	0.0428613	0.0877902	0.0337022	0.0899712	0.0244824	0.0905562	0.00971546	0.0886243	-0.000204924
solidus	F1_Anc	6	65	Lsol_par2	F1Anc_Lsol_2	-0.00637938	0.117569	-0.0370992	-0.123667	-0.00406701	-0.0279244	-0.0678044	0.033247	0.0166649	-0.0758867	-0.116228	-0.0415924	0.0899605	0.0224656	0.0391161	0.0822438	-0.0380541	0.0932143	0.0110081	0.110386	-0.0188287	0.113405	0.0465126	0.080703	0.0557417	0.0784334	0.0640111	0.0736768	0.0710967	0.0673681	0.0770871	0.0601508	0.0817928	0.0518812	0.0855893	0.0432604	0.088362	0.0343468	0.0897216	0.0249435	0.0890514	0.010325	0.0875367	0.000258429
solidus	F1_Anc	6	66	Lsol_par2	F1Anc_Lsol_2	-0.0127557	0.109721	-0.0249416	-0.119353	0.00370295	-0.0371747	-0.0712967	0.0398347	0.0236429	-0.0735457	-0.114335	-0.0398735	0.0893968	0.0121157	0.0328778	0.0852798	-0.0402958	0.0926442	0.00169628	0.105955	-0.024886	0.105151	0.0468528	0.0804449	0.0556503	0.0771223	0.0631509	0.0717179	0.0703995	0.0658809	0.0762526	0.0588282	0.0805468	0.0508511	0.0845485	0.0424021	0.0868888	0.0335871	0.0885561	0.0244547	0.0895075	0.00971393	0.0887309	-0.000256553
solidus	F1_Anc	6	67	Lsol_par2	F1Anc_Lsol_2	-0.0102674	0.107498	-0.0351854	-0.126822	-0.00377865	-0.0210671	-0.0648939	0.0412235	0.0160604	-0.0714549	-0.117973	-0.0487249	0.0900937	0.02507	0.0377802	0.0813468	-0.0396094	0.0826101	0.00946835	0.101954	-0.0230149	0.100814	0.0461025	0.0804509	0.0552269	0.0784018	0.0635881	0.0741758	0.070678	0.0680201	0.0764374	0.0605299	0.0814242	0.0526298	0.0851202	0.0439245	0.088221	0.0350356	0.0900241	0.0257674	0.0905336	0.0109591	0.0885414	0.00109343
solidus	F1_Anc	6	68	Lsol_par2	F1Anc_Lsol_2	-0.00806606	0.103547	-0.0213191	-0.119739	0.000169114	-0.0400602	-0.069445	0.0375931	0.0166135	-0.0867739	-0.119699	-0.0388348	0.0888244	0.0165197	0.0378865	0.0809819	-0.0383003	0.0849119	0.00835941	0.0998632	-0.0211228	0.0992546	0.0466959	0.0800871	0.0553836	0.0771035	0.0634389	0.0725094	0.070705	0.0668698	0.0765283	0.0597732	0.0810825	0.0519824	0.0842333	0.0433032	0.0864699	0.0344052	0.0881373	0.0252894	0.088833	0.010883	0.0871763	0.00142447
solidus	F1_Anc	6	69	Lsol_par2	F1Anc_Lsol_2	-0.00724734	0.110741	-0.0285482	-0.12388	-0.0010711	-0.026889	-0.0684526	0.0407806	0.0210019	-0.0736829	-0.118023	-0.0458718	0.0891861	0.0187983	0.0378762	0.0834382	-0.0377104	0.0906153	0.011358	0.105017	-0.0232156	0.105048	0.0467672	0.0811187	0.0550206	0.0771036	0.062322	0.0716974	0.0689174	0.0653258	0.0747605	0.0584225	0.0795693	0.0508857	0.0832997	0.0425587	0.0863183	0.0338221	0.0883692	0.0249754	0.089158	0.0104844	0.0886059	0.000394496
solidus	F1_Anc	6	70	Lsol_par2	F1Anc_Lsol_2	-0.0108427	0.105923	-0.0322179	-0.130402	-0.000565184	-0.019261	-0.0633984	0.043291	0.0153032	-0.0666032	-0.119745	-0.0475664	0.0889747	0.0243408	0.0352365	0.0833928	-0.037919	0.0822389	0.00554533	0.101843	-0.0215763	0.100186	0.0460632	0.0807999	0.0550025	0.0779516	0.0626943	0.0731199	0.0697	0.0669218	0.0757535	0.0600165	0.0807827	0.0522275	0.0845455	0.0437522	0.0874838	0.0349843	0.0889443	0.0258383	0.0890086	0.0110563	0.0879102	0.00121274
solidus	F1_Anc	6	71	Lsol_par2	F1Anc_Lsol_2	-0.0106518	0.109429	-0.0317548	-0.121887	0.00499298	-0.032096	-0.0670396	0.0421922	0.0271105	-0.0716896	-0.114862	-0.0467954	0.0883289	0.018014	0.0334273	0.0851677	-0.0384155	0.0891082	0.00544649	0.104348	-0.023846	0.10358	0.0470304	0.0827145	0.0560499	0.0790841	0.0638492	0.073612	0.0703503	0.067026	0.0753901	0.0592993	0.0795029	0.0511704	0.0829885	0.0423818	0.0858308	0.0336491	0.087606	0.0247273	0.0881027	0.0103771	0.087049	0.000378531
solidus	F1_Anc	6	72	Lsol_par2	F1Anc_Lsol_2	-0.00898943	0.107671	-0.0273305	-0.127441	-0.00224685	-0.0216931	-0.0690782	0.0381673	0.0196186	-0.0645586	-0.117799	-0.039999	0.0899138	0.0182608	0.0380639	0.0842617	-0.0386457	0.0873254	0.00546577	0.105571	-0.0205832	0.102922	0.047353	0.0829888	0.0565068	0.0792928	0.064518	0.073868	0.0713368	0.0672203	0.0768759	0.0596679	0.08177	0.0515504	0.0854872	0.0429928	0.0880886	0.0339862	0.0895759	0.0248114	0.0894441	0.0101539	0.0876391	0.000237167
solidus	F1_Anc	6	73	Lsol_par2	F1Anc_Lsol_2	-0.0101899	0.111384	-0.0345843	-0.109221	-0.00755266	-0.0354589	-0.0728406	0.0281559	0.0160139	-0.0841552	-0.116182	-0.0357282	0.090237	0.0160305	0.0359637	0.0841756	-0.043482	0.0867474	0.00833301	0.104175	-0.0246986	0.105238	0.0463719	0.0831633	0.0562266	0.0809614	0.0653363	0.0759373	0.0728562	0.0690951	0.0787112	0.0612116	0.0834497	0.0527467	0.0871101	0.0437968	0.0892469	0.0344875	0.0900477	0.0250341	0.0902152	0.00996621	0.0894577	-0.000232361
solidus	F1_Anc	6	74	Lsol_par2	F1Anc_Lsol_2	-0.0110787	0.12071	-0.0375086	-0.114997	0.000671208	-0.0301563	-0.0725425	0.0318089	0.0239886	-0.073282	-0.109995	-0.042123	0.0908466	0.0136622	0.0379694	0.0882657	-0.0455005	0.0947027	0.00853632	0.113738	-0.0273751	0.114448	0.0481699	0.0850299	0.0574508	0.0808095	0.0657059	0.0747663	0.0725506	0.0676873	0.0782292	0.0597838	0.0820357	0.0510568	0.0852426	0.0420968	0.0879935	0.0329186	0.0902387	0.0236976	0.0906792	0.00879673	0.0891223	-0.00137977
solidus	F1_Anc	6	75	Lsol_par2	F1Anc_Lsol_2	-0.0162374	0.121485	-0.0396884	-0.116587	-8.88E-05	-0.0311064	-0.0669276	0.0301334	0.0145325	-0.0740955	-0.119337	-0.0429304	0.0914915	0.0210584	0.0416395	0.0847727	-0.0454389	0.0827188	0.00926918	0.110608	-0.0335163	0.107538	0.0466939	0.0846168	0.0566801	0.0812844	0.0653211	0.076043	0.0730797	0.0695473	0.0790549	0.0616498	0.0839115	0.053108	0.0873904	0.0440492	0.0899312	0.0347436	0.0913368	0.0252306	0.0915295	0.0100381	0.0901161	-0.000219306
solidus	F1_Anc	6	76	Lsol_par2	F1Anc_Lsol_2	-0.0146309	0.111364	-0.0374748	-0.11917	-0.00022832	-0.0333406	-0.0693215	0.0368274	0.00851183	-0.067703	-0.117213	-0.0490364	0.093211	0.0210998	0.0392247	0.0831249	-0.0445464	0.0803277	0.00889031	0.104561	-0.0292086	0.100039	0.046108	0.0829052	0.0556563	0.0801252	0.0646497	0.075922	0.0723268	0.0694954	0.0789359	0.0621321	0.0840287	0.053664	0.0879561	0.0447119	0.0906821	0.0353534	0.0926473	0.0258318	0.0932278	0.0103734	0.0920846	-0.000119715
solidus	F1_Anc	6	77	Lsol_par2	F1Anc_Lsol_2	-0.0119596	0.117025	-0.036109	-0.123853	0.00290507	-0.0252507	-0.0686381	0.0372838	0.0197934	-0.0694057	-0.113482	-0.0456317	0.0910142	0.0166275	0.03693	0.0890361	-0.0436164	0.0900813	0.00369227	0.112767	-0.0269629	0.110046	0.0481917	0.0861149	0.0578683	0.0817032	0.0660599	0.0755605	0.0726637	0.0681435	0.0784089	0.0603405	0.0831521	0.0518891	0.0868388	0.0429787	0.0892511	0.0337086	0.0905154	0.0242159	0.0904576	0.0092118	0.0882704	-0.000688796
solidus	F1_Anc	6	78	Lsol_par2	F1Anc_Lsol_2	-0.0148866	0.125411	-0.0293825	-0.122834	0.00294078	-0.0387426	-0.0702132	0.0401157	0.0235898	-0.0765121	-0.112763	-0.0346461	0.0870235	0.017025	0.0371683	0.0838518	-0.0453347	0.0914528	0.00830491	0.113032	-0.0294897	0.114146	0.0467874	0.0802225	0.05538	0.0765419	0.0631144	0.0715882	0.0697275	0.0654801	0.0752223	0.0583129	0.0796443	0.0502212	0.0830238	0.0420051	0.0852097	0.0334524	0.0865341	0.0242059	0.0869908	0.00987852	0.0859807	0.000268234
solidus	F1_Anc	6	79	Lsol_par2	F1Anc_Lsol_2	-0.0108601	0.111603	-0.0318209	-0.117453	-0.00605768	-0.0291344	-0.0705174	0.0327912	0.0178912	-0.080356	-0.118579	-0.0405174	0.0924872	0.0184335	0.0383563	0.0824168	-0.0411842	0.0864045	0.00832558	0.104946	-0.027539	0.104157	0.0463346	0.0810369	0.0555418	0.0783713	0.0641627	0.0741102	0.0717012	0.0680839	0.0782921	0.0610066	0.0835568	0.0528807	0.0877247	0.0441472	0.0907019	0.0349043	0.0922197	0.0253523	0.0922884	0.010078	0.0909056	-0.0002553
solidus	F1_Anc	6	80	Lsol_par2	F1Anc_Lsol_2	-0.0108148	0.121352	-0.0333331	-0.115246	0.00908034	-0.041661	-0.0719213	0.0292118	0.0245883	-0.0762381	-0.114665	-0.0378379	0.0903023	0.0171736	0.0416749	0.081435	-0.0457008	0.0884983	0.0123198	0.110156	-0.0278702	0.111758	0.0465942	0.0810667	0.0561614	0.079185	0.0651465	0.0748908	0.072679	0.0683499	0.0785843	0.0605415	0.0828875	0.051996	0.0857176	0.0429451	0.0884135	0.0338468	0.0900935	0.024517	0.0899827	0.0096651	0.0890608	-0.000525362
solidus	F1_Anc	6	81	Lsol_par2	F1Anc_Lsol_2	-0.010569	0.112582	-0.0403648	-0.116411	-0.00868561	-0.0200557	-0.0668718	0.0369065	0.0179667	-0.0680282	-0.117668	-0.0511113	0.0905543	0.019273	0.0346411	0.0875114	-0.0401908	0.0891889	0.0069935	0.107261	-0.0240659	0.106615	0.0472307	0.0854434	0.0567277	0.0813198	0.0651123	0.0756789	0.0719654	0.0685487	0.0778828	0.0608493	0.082749	0.0524895	0.0864947	0.0436251	0.08889	0.0343386	0.0904515	0.0249235	0.0898576	0.00995665	0.0879561	-4.95E-05
solidus	F1_Anc	6	82	Lsol_par2	F1Anc_Lsol_2	-0.00906017	0.118432	-0.0303893	-0.121814	0.00752822	-0.0375197	-0.07086	0.0390123	0.0250533	-0.0740222	-0.113086	-0.0426072	0.0883283	0.0155081	0.0369434	0.0860994	-0.0400541	0.0923223	0.0104335	0.106986	-0.0238726	0.110217	0.0478459	0.0836361	0.0568814	0.0791958	0.0647036	0.073607	0.0713961	0.0668389	0.0768672	0.0592583	0.0808523	0.0508396	0.0844336	0.0421047	0.0868564	0.0333422	0.0879142	0.0242798	0.0879415	0.00973091	0.0864492	-0.000165582
solidus	F1_Anc	6	83	Lsol_par2	F1Anc_Lsol_2	-0.0132721	0.111398	-0.0366279	-0.118074	-0.00727746	-0.0266022	-0.0697771	0.037097	0.0211519	-0.0691916	-0.117315	-0.0474105	0.0916238	0.0176244	0.0354549	0.0867376	-0.041518	0.0879736	0.00678062	0.106496	-0.0264599	0.104134	0.0470331	0.0843171	0.0565089	0.0808181	0.0646952	0.0750455	0.0716382	0.0682612	0.0778847	0.0608677	0.0827946	0.0525706	0.0867843	0.0438087	0.0893583	0.0345753	0.0907485	0.0251	0.0915167	0.00995568	0.0902701	-0.000341934
solidus	F1_Anc	6	84	Lsol_par2	F1Anc_Lsol_2	-0.010981	0.127426	-0.035319	-0.118467	0.005219	-0.0321102	-0.0697825	0.0344183	0.0223318	-0.0743396	-0.110908	-0.0451051	0.0897325	0.0138815	0.0375365	0.0883328	-0.0428041	0.0975116	0.00984656	0.116109	-0.0269224	0.118171	0.0483091	0.0839732	0.0570348	0.0795443	0.064848	0.0735973	0.0715667	0.0667435	0.0772254	0.0591219	0.0815244	0.050645	0.0850934	0.0420497	0.0873261	0.0330348	0.088978	0.0235757	0.0892024	0.0090978	0.0876786	-0.0009725
solidus	F1_Anc	6	85	Lsol_par2	F1Anc_Lsol_2	-0.0119266	0.120335	-0.0339149	-0.122475	-0.00108862	-0.026753	-0.06796	0.0344352	0.020031	-0.0704814	-0.115371	-0.0398438	0.0888134	0.019819	0.039594	0.0848747	-0.0426742	0.0899954	0.00959466	0.110984	-0.0274305	0.111144	0.0471371	0.0828107	0.0561948	0.0791302	0.0640988	0.0736563	0.070777	0.0669486	0.0763718	0.0595146	0.080695	0.0513384	0.0841799	0.042649	0.0866255	0.0337973	0.0883393	0.0245326	0.0883867	0.0101434	0.0872325	0.000136664
solidus	F1_Anc	6	86	Lsol_par2	F1Anc_Lsol_2	-0.0051014	0.116778	-0.0342067	-0.124627	0.0021553	-0.032749	-0.0664964	0.0390714	0.0203507	-0.0763213	-0.116063	-0.0493701	0.0869061	0.0210356	0.0395371	0.0861825	-0.0366405	0.0928181	0.0129259	0.108721	-0.0199477	0.10952	0.047653	0.0835181	0.0563998	0.0793209	0.064335	0.0739234	0.0710037	0.0672486	0.0765627	0.0596546	0.0809694	0.0515597	0.0839384	0.0430527	0.085717	0.0340074	0.0866565	0.0246968	0.0866415	0.0103235	0.0851683	0.000849072
solidus	F1_Anc	6	87	Lsol_par2	F1Anc_Lsol_2	-0.0115681	0.106503	-0.0329618	-0.124497	-0.00963523	-0.0205271	-0.0690162	0.0396204	0.0224532	-0.0739871	-0.117717	-0.0382763	0.0901865	0.0208079	0.0340292	0.0850612	-0.039703	0.0845513	0.00767307	0.102044	-0.0257615	0.0988419	0.0467094	0.0832178	0.0562432	0.0803125	0.0645367	0.0748983	0.0716538	0.0683552	0.0774679	0.0607201	0.0825026	0.052613	0.0859009	0.0437974	0.0883834	0.0345943	0.089788	0.0253177	0.0894316	0.0104609	0.0880453	0.000428892
solidus	F1_Anc	6	88	Lsol_par2	F1Anc_Lsol_2	-0.0105213	0.109571	-0.0431332	-0.125293	0.00274898	-0.0197193	-0.0634319	0.0400701	0.0181524	-0.0647998	-0.120885	-0.0523904	0.0902558	0.0247801	0.0313736	0.0876435	-0.0374626	0.0865744	0.00537361	0.104621	-0.0241348	0.103202	0.0462978	0.0840569	0.0553575	0.080514	0.0640068	0.0757533	0.0716271	0.0695572	0.078033	0.0621077	0.0829472	0.0536474	0.0865196	0.0446413	0.0888149	0.0353523	0.0901423	0.0257976	0.0895722	0.0107959	0.0876729	0.000929887
solidus	F1_Anc	6	89	Lsol_par2	F1Anc_Lsol_2	-0.00845296	0.121507	-0.0310693	-0.117739	0.00386446	-0.0356664	-0.0705184	0.033885	0.0163431	-0.0746302	-0.117519	-0.0421903	0.0910816	0.0176166	0.0409056	0.0817717	-0.0445665	0.0904856	0.0134807	0.10958	-0.0245277	0.113682	0.0463819	0.0802889	0.0553333	0.0772378	0.0633296	0.0723384	0.0708378	0.0668326	0.0764414	0.0593637	0.0818075	0.0515785	0.0857233	0.0431311	0.0886691	0.034184	0.0903377	0.0248975	0.0907171	0.0100511	0.0894693	-0.000138953
solidus	F1_Anc	6	90	Lsol_par2	F1Anc_Lsol_2	-0.00767892	0.111305	-0.027992	-0.117672	0.0143303	-0.0446665	-0.0741583	0.0400626	0.0267156	-0.0711537	-0.114369	-0.0415472	0.0885469	0.0147374	0.0348202	0.0845176	-0.0361464	0.0952222	0.00943523	0.105358	-0.022333	0.106791	0.0460244	0.0790528	0.0542531	0.0746856	0.0621472	0.0702252	0.0686961	0.0644872	0.0746715	0.0577038	0.0792015	0.0501357	0.0833602	0.0417568	0.0862465	0.0337023	0.0878553	0.0245881	0.0885334	0.0100101	0.0884088	-0.000167902
solidus	F1_Anc	6	91	Lsol_par2	F1Anc_Lsol_2	-0.0131494	0.110242	-0.0415905	-0.122748	-0.0106236	-0.019415	-0.066874	0.0357608	0.0176773	-0.0730457	-0.116191	-0.0454695	0.0915029	0.0210894	0.0341569	0.0879666	-0.0393157	0.0880642	0.00477955	0.106706	-0.0247308	0.103857	0.0470781	0.0862539	0.0572044	0.0827651	0.0661776	0.0773504	0.0737531	0.0701288	0.0793471	0.0617867	0.0841011	0.0532144	0.0875703	0.0440018	0.0899623	0.0346017	0.0913105	0.0250078	0.0909665	0.00981601	0.088569	-0.000226902
solidus	F1_Anc	6	92	Lsol_par2	F1Anc_Lsol_2	-0.00893425	0.117167	-0.0272987	-0.122513	0.00722048	-0.0396825	-0.0730721	0.0357442	0.0208038	-0.0685654	-0.113651	-0.039303	0.0895384	0.0143059	0.0409242	0.0856209	-0.0427003	0.0923039	0.0159296	0.107904	-0.0272555	0.108946	0.0480451	0.0833944	0.0569596	0.079299	0.0650647	0.0737373	0.0716286	0.066836	0.076734	0.0589954	0.0807506	0.0506019	0.084727	0.0419894	0.0872231	0.0332044	0.0887701	0.024045	0.0894604	0.0094503	0.0880255	-0.000503614
solidus	F1_Anc	6	93	Lsol_par2	F1Anc_Lsol_2	-0.00871782	0.112576	-0.0326633	-0.12464	-0.00997031	-0.0258805	-0.068479	0.0332259	0.0103199	-0.0810319	-0.117835	-0.041302	0.0927717	0.019707	0.0366389	0.0851685	-0.0407408	0.0880454	0.00866983	0.105683	-0.0234313	0.106663	0.046677	0.0831103	0.056039	0.0798548	0.0646358	0.0751545	0.0723214	0.0689268	0.078384	0.0612345	0.0836603	0.0531109	0.0879995	0.0443757	0.0908981	0.0350562	0.0925628	0.0254368	0.0916167	0.01019	0.0892177	0.00021464
solidus	F1_Anc	6	94	Lsol_par2	F1Anc_Lsol_2	-0.00936009	0.116483	-0.0278119	-0.122115	-0.00453995	-0.0257142	-0.0698566	0.0374597	0.0207681	-0.081318	-0.112635	-0.0393314	0.088728	0.0137543	0.0345531	0.0879629	-0.0407816	0.0928514	0.0091405	0.109132	-0.0234004	0.110685	0.0483304	0.084325	0.0570414	0.079378	0.0643545	0.0732884	0.0705489	0.0662082	0.075944	0.0586644	0.0806762	0.0505652	0.0843349	0.042141	0.0869085	0.0332969	0.0882534	0.0241779	0.0886815	0.00947231	0.0875771	-0.000433853
solidus	F1_Anc	6	95	Lsol_par2	F1Anc_Lsol_2	-0.0146435	0.11413	-0.0303942	-0.118316	-0.000501694	-0.0254646	-0.069796	0.0356693	0.0163492	-0.0742813	-0.116908	-0.0398276	0.0929831	0.0151564	0.0341413	0.084481	-0.0427167	0.088576	0.00576103	0.107585	-0.0276607	0.105587	0.0466377	0.0818153	0.055596	0.0782597	0.0635199	0.073017	0.0707501	0.0669436	0.076896	0.0597991	0.0821702	0.0519162	0.0860668	0.0432938	0.0891597	0.0342653	0.0918164	0.0251025	0.0929201	0.00979673	0.0909142	-0.000541498
solidus	F1_Anc	6	96	Lsol_par2	F1Anc_Lsol_2	-0.0109285	0.116742	-0.0330482	-0.125489	0.00138156	-0.0205169	-0.0654638	0.0379358	0.0225426	-0.0755734	-0.118826	-0.0405737	0.0885068	0.0185172	0.0349214	0.0879746	-0.0407105	0.0905472	0.00487505	0.110398	-0.024424	0.110199	0.0479286	0.0844768	0.0568379	0.0800348	0.0647806	0.074414	0.0715938	0.0676124	0.0772474	0.0599356	0.0819405	0.051678	0.0854628	0.043066	0.0874598	0.0339327	0.0885398	0.024663	0.0878708	0.0100501	0.0862476	0.000238683
solidus	F1_Anc	6	97	Lsol_par2	F1Anc_Lsol_2	-0.00906613	0.105951	-0.0357912	-0.122541	-0.000190651	-0.0268692	-0.0652676	0.0369516	0.0197823	-0.0705385	-0.118114	-0.047029	0.0910379	0.0212412	0.0325189	0.0851794	-0.0368146	0.0873374	0.00629072	0.100712	-0.0217125	0.100137	0.0462877	0.0823758	0.0553197	0.0790021	0.0633281	0.073841	0.0707077	0.0678262	0.0768104	0.0606733	0.0816594	0.052483	0.0856426	0.0438924	0.0886615	0.0348955	0.0905476	0.0256041	0.0907217	0.0106029	0.0892102	0.000472916
solidus	F1_Anc	6	98	Lsol_par2	F1Anc_Lsol_2	-0.0101448	0.11266	-0.0363074	-0.118867	-0.00629096	-0.0212959	-0.0701892	0.038143	0.014258	-0.0693011	-0.116023	-0.0469761	0.0915749	0.016594	0.0353178	0.0882646	-0.0423443	0.0902766	0.00603385	0.10848	-0.0250772	0.10647	0.0476943	0.0855407	0.0571327	0.0811759	0.0653303	0.0752893	0.0719984	0.0681552	0.0775491	0.0602994	0.0822992	0.0519626	0.0861355	0.0432212	0.0888895	0.0340563	0.0911207	0.0247692	0.0911026	0.00967356	0.0889835	-0.000392883
solidus	F1_Anc	6	99	Lsol_par2	F1Anc_Lsol_2	-0.00495664	0.109586	-0.0403273	-0.127347	0.00920744	-0.0368015	-0.0673624	0.0401451	0.0143995	-0.0593494	-0.117084	-0.0552116	0.0901035	0.0252795	0.0409515	0.0853701	-0.0370699	0.0898492	0.0122951	0.104672	-0.0198628	0.103768	0.0469692	0.0836998	0.0560382	0.0800766	0.0645663	0.0751661	0.0717828	0.068647	0.0781546	0.0613257	0.0830987	0.0530439	0.086487	0.0440655	0.0890695	0.0348631	0.0902649	0.0253663	0.0898392	0.0104644	0.0882922	0.000490357
solidus	F1_Anc	6	100	Lsol_par2	F1Anc_Lsol_2	-0.0100535	0.105327	-0.0375187	-0.124869	0.00131433	-0.0259978	-0.0698716	0.0394718	0.02218	-0.0739203	-0.116369	-0.0470221	0.0917097	0.0199076	0.0351202	0.0873774	-0.0383197	0.0870249	0.0073477	0.101271	-0.0229661	0.09912	0.0470876	0.0849279	0.0568363	0.0815003	0.0654009	0.0760858	0.072966	0.0693489	0.0788612	0.0614372	0.083567	0.052882	0.0872015	0.0438841	0.08966	0.034536	0.0913943	0.0250635	0.091354	0.00984696	0.0895236	-0.000346141
solidus	F1_Anc	6	101	Lsol_par2	F1Anc_Lsol_2	-0.00931791	0.105924	-0.0356032	-0.125915	0.00558249	-0.0214548	-0.0653084	0.0444071	0.0196013	-0.0644286	-0.118498	-0.0548927	0.0904641	0.0196968	0.033784	0.0873415	-0.0362288	0.0864507	0.00407653	0.102616	-0.0221039	0.0992488	0.0473951	0.0853005	0.0571564	0.081613	0.0655916	0.0757864	0.0723244	0.0686606	0.0777567	0.0606823	0.0824567	0.0522779	0.0862696	0.043526	0.0888862	0.0344002	0.0901485	0.0249759	0.0899733	0.0100586	0.0881709	0.000136932
solidus	F1_Anc	6	102	Lsol_par2	F1Anc_Lsol_2	-0.00938263	0.110231	-0.0262885	-0.121928	-0.00386317	-0.0275539	-0.0703002	0.0355199	0.0223547	-0.0780322	-0.117694	-0.036706	0.0901258	0.0165172	0.037336	0.083598	-0.0405362	0.0871086	0.00949104	0.103091	-0.0242369	0.102479	0.0469321	0.0817119	0.0561255	0.0786294	0.0643513	0.0736842	0.0713895	0.0672972	0.0772336	0.0598656	0.0817076	0.0516272	0.0855547	0.0431416	0.0880904	0.0340323	0.0897145	0.0249353	0.0895528	0.0103189	0.087745	0.000338616
solidus	F1_Anc	6	103	Lsol_par2	F1Anc_Lsol_2	-0.00999848	0.114826	-0.0259804	-0.114563	-0.00190862	-0.0363258	-0.075835	0.0350807	0.0195022	-0.0798075	-0.116513	-0.0339628	0.0899146	0.0137959	0.0374598	0.0835935	-0.0434628	0.0890658	0.011463	0.106238	-0.0251082	0.10775	0.0467042	0.0808484	0.0555626	0.0774507	0.0636383	0.0726926	0.0702912	0.0663147	0.0759681	0.0589441	0.0805787	0.0509448	0.0849601	0.0425661	0.0875964	0.033768	0.0898249	0.0247624	0.0899518	0.0100972	0.0888426	-4.29E-05
solidus	F1_Anc	6	104	Lsol_par2	F1Anc_Lsol_2	-0.00863775	0.108784	-0.0422833	-0.126158	0.00849407	-0.0291598	-0.0666342	0.0407242	0.0209506	-0.066332	-0.117004	-0.0526968	0.0919176	0.0237843	0.0387225	0.0864788	-0.0399806	0.0866038	0.0101102	0.104055	-0.0249847	0.101565	0.0469768	0.0848944	0.0567743	0.0815066	0.0655743	0.0763452	0.0729668	0.0694292	0.0789559	0.061578	0.0842184	0.053261	0.0878012	0.0440931	0.0903209	0.0346867	0.091926	0.0250885	0.0911777	0.00989609	0.0885141	1.28E-05
solidus	F1_Anc	6	105	Lsol_par2	F1Anc_Lsol_2	-0.0111906	0.1072	-0.0334147	-0.119919	-0.0075248	-0.0239552	-0.0701491	0.0402047	0.0115143	-0.0721931	-0.117219	-0.0469554	0.0909325	0.0174772	0.0340918	0.0866575	-0.0413488	0.083925	0.00393871	0.103555	-0.0241085	0.10191	0.0469548	0.0843355	0.0563367	0.0805841	0.0646335	0.0751971	0.0717695	0.0685507	0.0780776	0.0611708	0.0825261	0.0526488	0.0861247	0.043785	0.088806	0.0346801	0.0902736	0.0253263	0.0911218	0.0102519	0.0896714	7.86E-05
solidus	F1_Anc	6	106	Lsol_par2	F1Anc_Lsol_2	-0.00838601	0.111642	-0.0424536	-0.119401	0.00537319	-0.0303319	-0.070677	0.0335308	0.0212931	-0.0749698	-0.111334	-0.0476018	0.091567	0.0192525	0.0371377	0.08868	-0.0389007	0.0916992	0.00738835	0.107622	-0.0219169	0.106338	0.0475437	0.0864363	0.057646	0.0824746	0.0660218	0.0760867	0.0730565	0.0690281	0.0787098	0.0609193	0.0831436	0.0522566	0.0868394	0.0432947	0.0897527	0.0340817	0.0913622	0.0245469	0.0908511	0.00933507	0.0892263	-0.000875278
solidus	F1_Anc	6	107	Lsol_par2	F1Anc_Lsol_2	-0.00749269	0.112527	-0.0310338	-0.12444	0.0127567	-0.0369439	-0.0674533	0.0396672	0.0214299	-0.0765607	-0.115612	-0.0467381	0.0882534	0.0174625	0.0359699	0.0868598	-0.037289	0.0926814	0.00687003	0.108266	-0.0199968	0.107965	0.0477373	0.0837509	0.0568579	0.0795459	0.0646987	0.0739077	0.071244	0.0669835	0.0768145	0.0594857	0.0813128	0.0511899	0.0844902	0.0425667	0.0865993	0.033585	0.0878667	0.0244102	0.0880405	0.00969165	0.0869535	-0.000187091
solidus	F1_Anc	6	108	Lsol_par2	F1Anc_Lsol_2	-0.00996071	0.107526	-0.0341229	-0.117361	0.004122	-0.0363696	-0.0686404	0.034735	0.0206983	-0.0705392	-0.119177	-0.0451397	0.090788	0.0187013	0.0373723	0.0844065	-0.041608	0.0849418	0.00960465	0.103134	-0.025861	0.10136	0.0464627	0.0832258	0.0561538	0.0806466	0.064737	0.0752722	0.0719785	0.0687261	0.0778043	0.0609995	0.0825962	0.0527062	0.0857681	0.0437752	0.0882252	0.0345842	0.0899985	0.025265	0.0905532	0.0103807	0.0894377	0.000235372
solidus	F1_Anc	6	109	Lsol_par2	F1Anc_Lsol_2	-0.00494859	0.109353	-0.0215384	-0.118826	0.00504723	-0.0363194	-0.070993	0.0346786	0.0265389	-0.0721404	-0.122485	-0.0340457	0.0890427	0.0179994	0.0404466	0.0786964	-0.0395565	0.0895411	0.0125564	0.102842	-0.0201345	0.104659	0.045543	0.077037	0.0540004	0.0734683	0.0616239	0.0695645	0.0683612	0.0639346	0.0749191	0.0578523	0.0799084	0.0508565	0.0836691	0.0426174	0.0867185	0.0341328	0.088558	0.0253394	0.0892865	0.0107208	0.0883836	0.001038
solidus	F1_Anc	6	110	Lsol_par2	F1Anc_Lsol_2	-0.0105922	0.117529	-0.0319748	-0.124128	0.00442347	-0.0264727	-0.068316	0.0376184	0.0252763	-0.0752884	-0.116475	-0.039926	0.0886266	0.0169807	0.0372265	0.0867372	-0.0417993	0.0912326	0.00827087	0.111029	-0.0231179	0.110979	0.0476592	0.083165	0.0566967	0.0794563	0.0648546	0.0740463	0.0720616	0.0675557	0.0778238	0.0598637	0.0825416	0.0516637	0.0852511	0.0427135	0.087004	0.033589	0.0880197	0.0241731	0.0885866	0.00945121	0.0871033	-0.000249241
solidus	F1_Anc	6	111	Lsol_par2	F1Anc_Lsol_2	-0.00862176	0.104405	-0.0252187	-0.118346	0.0028697	-0.0313233	-0.0704138	0.0379206	0.0196125	-0.0709439	-0.122806	-0.0456322	0.0911606	0.0151667	0.0335909	0.0839432	-0.0366038	0.0859135	0.00543634	0.0999318	-0.0212099	0.0976173	0.0465886	0.0818234	0.0554611	0.0782203	0.0636015	0.0733492	0.0709863	0.0674856	0.0769248	0.0601957	0.0821292	0.0522945	0.0862217	0.0438005	0.0890495	0.0347912	0.090629	0.0255111	0.0914614	0.0104471	0.0906516	0.000229408
solidus	F1_Anc	6	112	Lsol_par2	F1Anc_Lsol_2	-0.00842483	0.110112	-0.0354813	-0.114175	0.00768509	-0.0424885	-0.0708588	0.0346324	0.026411	-0.0712968	-0.120885	-0.0414614	0.0904604	0.0200298	0.0381432	0.0837689	-0.0406035	0.0888633	0.0108388	0.103114	-0.0237785	0.102868	0.0462226	0.0811293	0.0551289	0.077754	0.0635289	0.0735157	0.0705753	0.0672826	0.0769261	0.0602437	0.0821138	0.0524264	0.085901	0.0436853	0.0886668	0.0347714	0.0901968	0.0253952	0.0903157	0.0104996	0.0892803	0.000264471
solidus	F1_Anc	6	113	Lsol_par2	F1Anc_Lsol_2	-0.0138008	0.113071	-0.0347794	-0.120459	-0.000440041	-0.0263413	-0.0673368	0.0317371	0.0244342	-0.0723605	-0.1202	-0.0375323	0.0918321	0.0200714	0.0388155	0.0826718	-0.0419629	0.0876249	0.00633475	0.108124	-0.0280119	0.105415	0.0465512	0.0815252	0.0559186	0.0790665	0.0645841	0.0744933	0.0721714	0.0683799	0.0784004	0.060876	0.0835796	0.0527158	0.0876166	0.0439003	0.0901486	0.0345929	0.091758	0.0251061	0.0911487	0.00997127	0.0895678	-0.000205283
solidus	F1_Anc	6	114	Lsol_par2	F1Anc_Lsol_2	-0.011002	0.115755	-0.0278556	-0.119644	-0.00775015	-0.0230323	-0.0702687	0.0326567	0.0216465	-0.0731129	-0.118848	-0.034657	0.0906523	0.0156348	0.0377558	0.0837169	-0.0432674	0.088213	0.0111091	0.104896	-0.0289396	0.104763	0.0467274	0.0816663	0.0560872	0.0789928	0.0648665	0.0745484	0.0721862	0.0680322	0.0780698	0.0604027	0.0827564	0.052079	0.0862381	0.0432378	0.0892304	0.034238	0.0904453	0.0248822	0.0906304	0.00992583	0.08904	-8.89E-05
solidus	F1_Anc	6	115	Lsol_par2	F1Anc_Lsol_2	-0.0125332	0.103127	-0.0263128	-0.120797	0.00176464	-0.0311302	-0.0678157	0.0410736	0.0201232	-0.0801201	-0.121881	-0.0397165	0.0915495	0.0192945	0.0345486	0.0806395	-0.041756	0.0796137	0.00494695	0.0985818	-0.0253592	0.0971086	0.0459755	0.0794023	0.054642	0.0769463	0.0625917	0.0724494	0.0698501	0.0668603	0.0761468	0.0602392	0.0813439	0.0525259	0.0853118	0.0441596	0.0884215	0.0352494	0.090579	0.0260699	0.0914129	0.0112133	0.0901002	0.00103149
solidus	F1_Anc	6	116	Lsol_par2	F1Anc_Lsol_2	-0.0117986	0.111428	-0.0330446	-0.118714	-0.00220331	-0.0304406	-0.0687438	0.0378777	0.013724	-0.0838977	-0.117558	-0.0440161	0.0922912	0.020105	0.0358922	0.0828744	-0.0424794	0.0854383	0.00790754	0.103743	-0.0260767	0.102194	0.0459769	0.0808037	0.0547563	0.0775229	0.062803	0.0727554	0.0701498	0.0670431	0.0762841	0.0600084	0.0818892	0.0523806	0.0866229	0.044186	0.0899305	0.0352169	0.0917512	0.0257787	0.0924232	0.0105406	0.0913218	0.000140733
solidus	F1_Anc	6	117	Lsol_par2	F1Anc_Lsol_2	-0.00896763	0.123774	-0.0306249	-0.116148	-0.00124425	-0.030407	-0.0708203	0.0314513	0.0174071	-0.0751417	-0.115105	-0.0434576	0.0914006	0.0160976	0.0428518	0.0814417	-0.0425268	0.0954534	0.0134565	0.112327	-0.0251547	0.114437	0.0467874	0.0801794	0.0556817	0.0769942	0.0634613	0.072001	0.0700927	0.0656303	0.0758936	0.0582688	0.0810531	0.0506647	0.0849151	0.042249	0.0883541	0.0334482	0.09053	0.0244875	0.0913167	0.00959185	0.0902395	-0.00062216
solidus	F1_Anc	6	118	Lsol_par2	F1Anc_Lsol_2	-0.0110856	0.119487	-0.0272557	-0.121583	-0.00440433	-0.0199292	-0.069573	0.0352941	0.0210121	-0.074871	-0.115	-0.0383924	0.0892953	0.0148598	0.0377551	0.0844231	-0.0433114	0.0893871	0.0102109	0.109976	-0.0275538	0.11111	0.0473266	0.0825499	0.0563913	0.0786862	0.0642316	0.0731819	0.0710284	0.0665744	0.0770315	0.0593139	0.0815614	0.0511921	0.0852302	0.0425359	0.0876893	0.0336359	0.0890139	0.0243723	0.0890715	0.00978311	0.0876003	-0.000285498
solidus	F1_Anc	6	119	Lsol_par2	F1Anc_Lsol_2	-0.0113678	0.114776	-0.0392037	-0.120255	-0.00332248	-0.0269452	-0.0671196	0.0345827	0.0225156	-0.0723614	-0.115985	-0.0471278	0.0918238	0.0192184	0.0356031	0.0855672	-0.0416506	0.0895718	0.00626076	0.107556	-0.0244725	0.107738	0.0466377	0.0839167	0.0564044	0.0813203	0.0655054	0.0759296	0.0725977	0.0689451	0.0785716	0.0611099	0.0828928	0.0524239	0.0866338	0.0435433	0.089377	0.034306	0.0913913	0.0249076	0.0917445	0.00965803	0.0899334	-0.000587198
solidus	F1_Anc	6	120	Lsol_par2	F1Anc_Lsol_2	-0.00777937	0.117046	-0.0241214	-0.117221	0.0023392	-0.0422894	-0.0695153	0.033849	0.0160044	-0.0855814	-0.120291	-0.0460649	0.0894842	0.0141821	0.0408208	0.0832017	-0.0400191	0.0924228	0.013722	0.107314	-0.0235254	0.10884	0.047231	0.0816418	0.0562953	0.0783514	0.0646161	0.073574	0.0713476	0.0669484	0.0770414	0.0595058	0.0810554	0.0513141	0.0841198	0.0426116	0.0866138	0.0334298	0.0887716	0.024536	0.089783	0.00986237	0.0891032	-6.44E-05
solidus	F1_Anc	6	121	Lsol_par2	F1Anc_Lsol_2	-0.0101341	0.116347	-0.029483	-0.120269	0.00176446	-0.028665	-0.0726464	0.0339916	0.0221075	-0.0716777	-0.112247	-0.0321598	0.0901081	0.0156455	0.0366991	0.083816	-0.043576	0.0952433	0.00854366	0.108529	-0.0258387	0.111013	0.046541	0.0798212	0.0549428	0.0758392	0.0626105	0.0710595	0.069153	0.0648158	0.0749272	0.0578055	0.0801554	0.0502527	0.0840063	0.0421124	0.0868077	0.0333202	0.0889085	0.024275	0.0902067	0.00972329	0.0890912	-0.000397578
solidus	F1_Anc	6	122	Lsol_par2	F1Anc_Lsol_2	-0.0123818	0.10754	-0.0250656	-0.118929	-0.00128105	-0.0320556	-0.0696226	0.035321	0.0258946	-0.086202	-0.119184	-0.0283901	0.0894546	0.016528	0.0325023	0.0826888	-0.0402425	0.0859166	0.0052276	0.101165	-0.0247513	0.101415	0.0465974	0.0809037	0.0556757	0.0782287	0.0632536	0.0729106	0.0696713	0.0663621	0.0750682	0.0590723	0.079787	0.0508908	0.0841619	0.0428006	0.0872155	0.0342309	0.0890645	0.0252365	0.0893704	0.0106288	0.0880538	0.000708828
solidus	F1_Anc	6	123	Lsol_par2	F1Anc_Lsol_2	-0.0132532	0.112649	-0.0297571	-0.121265	-0.00885791	-0.0218424	-0.068828	0.0329006	0.0163974	-0.0738076	-0.119126	-0.0335533	0.091603	0.0177061	0.0343275	0.0859706	-0.0441419	0.0861626	0.00521995	0.106346	-0.0285205	0.104135	0.046624	0.0824266	0.0559048	0.0794498	0.0637057	0.07383	0.0704221	0.0671428	0.0764872	0.0599751	0.0815786	0.0521087	0.0856123	0.0435672	0.0890673	0.0347254	0.0912184	0.0255043	0.0916095	0.0103854	0.0904648	0.000110725
solidus	F1_Anc	6	124	Lsol_par2	F1Anc_Lsol_2	-0.00802008	0.113171	-0.0363517	-0.124916	0.0068954	-0.0313835	-0.0683676	0.0382671	0.0172633	-0.0643153	-0.117689	-0.0463301	0.0908764	0.021844	0.0364577	0.0853024	-0.0391416	0.089528	0.0101773	0.105374	-0.0225752	0.107094	0.0463853	0.0819073	0.0551259	0.0781637	0.062988	0.0729789	0.0703708	0.0670535	0.0768548	0.0602594	0.0822954	0.0524867	0.0865387	0.0439922	0.0890772	0.0347683	0.0908224	0.0254348	0.0909295	0.010299	0.0897732	7.75E-05
solidus	F1_Anc	6	125	Lsol_par2	F1Anc_Lsol_2	-0.0129369	0.115591	-0.0322384	-0.121766	-0.00598099	-0.0257279	-0.0694763	0.0382628	0.0179127	-0.0785885	-0.117799	-0.0431929	0.0915724	0.0202191	0.0378359	0.0817215	-0.0410794	0.0858181	0.00792266	0.105748	-0.0259906	0.104317	0.0463545	0.0802507	0.055415	0.0776316	0.0638147	0.0734251	0.0711316	0.0674328	0.0773244	0.0602334	0.0826554	0.0523643	0.0870153	0.0438654	0.0899594	0.03476	0.091399	0.0253092	0.0910395	0.0102729	0.0889103	0.000359076
solidus	F1_Anc	6	126	Lsol_par2	F1Anc_Lsol_2	-0.00773758	0.112949	-0.0244892	-0.116131	0.00120722	-0.0391965	-0.0723779	0.0342605	0.0205244	-0.0799214	-0.118797	-0.0337612	0.0897516	0.0164253	0.038656	0.0798412	-0.0427425	0.087451	0.0107973	0.104826	-0.0252495	0.106844	0.0461473	0.0786237	0.0548304	0.0758513	0.0627651	0.0716662	0.0695813	0.0658024	0.0756002	0.0589621	0.0804352	0.0513158	0.0841631	0.0429978	0.0872358	0.0341102	0.0890164	0.0253462	0.0897229	0.010643	0.0887831	0.000666717
solidus	F1_Anc	6	127	Lsol_par2	F1Anc_Lsol_2	-0.00757259	0.117134	-0.0319415	-0.117637	0.004623	-0.0395164	-0.0707843	0.0292498	0.0209483	-0.0767241	-0.115608	-0.0355017	0.0903348	0.0163576	0.0395795	0.0849757	-0.0419427	0.0932761	0.0101233	0.109648	-0.0229789	0.112359	0.0473276	0.0822745	0.0561287	0.0784658	0.0645003	0.0736378	0.0718605	0.0674277	0.0780336	0.0600641	0.0825154	0.0516344	0.086377	0.0429972	0.0885629	0.033826	0.0897388	0.0244998	0.090198	0.00957442	0.0890212	-0.000525106
solidus	F1_Anc	6	128	Lsol_par2	F1Anc_Lsol_2	-0.014798	0.113637	-0.0280224	-0.122251	0.00472466	-0.0329798	-0.0693557	0.0369209	0.0211364	-0.0747326	-0.116635	-0.0360901	0.089357	0.0159913	0.0375446	0.0861148	-0.0452333	0.0871365	0.00521623	0.106354	-0.0320207	0.104582	0.0474898	0.0827525	0.0565192	0.0792758	0.0645508	0.073786	0.0714077	0.0672107	0.0771431	0.0596985	0.0815988	0.0514911	0.085129	0.0427884	0.0876091	0.0339079	0.0888729	0.0246636	0.0895782	0.00988237	0.0881818	8.11E-06
solidus	F1_Anc	6	129	Lsol_par2	F1Anc_Lsol_2	-0.0110074	0.113722	-0.0270095	-0.119869	-0.0061849	-0.030723	-0.0696381	0.0355645	0.0114082	-0.0772643	-0.11932	-0.0425703	0.0904517	0.019629	0.0416335	0.0789505	-0.0406759	0.0879572	0.00999547	0.10623	-0.0259406	0.104896	0.0457817	0.0777561	0.0548173	0.0751749	0.0629516	0.0717832	0.0702352	0.0665037	0.076209	0.0597437	0.0810035	0.0518382	0.0849906	0.0433498	0.087958	0.0347058	0.0898765	0.0255846	0.0907574	0.010779	0.0899938	0.000688127
solidus	F1_Anc	6	130	Lsol_par2	F1Anc_Lsol_2	-0.0134586	0.120764	-0.032941	-0.12021	-0.00388762	-0.0263668	-0.0674327	0.0339345	0.0112148	-0.0656377	-0.11766	-0.0492411	0.0922536	0.0176565	0.0413642	0.0833951	-0.0447104	0.087519	0.0113392	0.111573	-0.0285286	0.110196	0.0465788	0.0816442	0.0557211	0.0786162	0.064512	0.07437	0.0720169	0.0681417	0.0785173	0.0608691	0.0831732	0.0524017	0.087061	0.0436186	0.0896478	0.0343799	0.0914463	0.0249957	0.0926515	0.00980363	0.0914891	-0.000619649
solidus	F1_Anc	6	131	Lsol_par2	F1Anc_Lsol_2	-0.00957202	0.109416	-0.0332326	-0.122911	0.00212188	-0.0339786	-0.07001	0.0402276	0.0138574	-0.0775822	-0.116684	-0.0430566	0.0909318	0.0207598	0.0379023	0.0831523	-0.0403395	0.0864314	0.00935818	0.10305	-0.0218571	0.103653	0.0466588	0.0818981	0.0558351	0.0788547	0.0642818	0.0742352	0.0719952	0.0684227	0.0780682	0.0609155	0.0828985	0.05265	0.0865797	0.0437918	0.0894847	0.0347185	0.0907024	0.0253149	0.0903756	0.0103541	0.0881164	0.00061792
solidus	F1_Anc	6	132	Lsol_par2	F1Anc_Lsol_2	-0.0105429	0.105295	-0.0276837	-0.1244	0.00471443	-0.0338587	-0.0697879	0.0404021	0.0193953	-0.0753028	-0.116135	-0.035789	0.0883299	0.0166874	0.0291643	0.0867436	-0.0372604	0.0889426	0.00641699	0.100183	-0.0233595	0.100219	0.0470394	0.0830753	0.0559714	0.0792243	0.0637749	0.073796	0.0702826	0.0671336	0.075864	0.0596951	0.0802036	0.0515664	0.0837407	0.0429779	0.0862397	0.0342868	0.0877451	0.0251061	0.0882803	0.0106025	0.0869421	0.000846964
solidus	F1_Anc	6	133	Lsol_par2	F1Anc_Lsol_2	-0.00979178	0.110232	-0.0290121	-0.123516	0.0056091	-0.0326098	-0.067728	0.0400581	0.018804	-0.0692243	-0.118148	-0.0494193	0.0900265	0.0170567	0.0368279	0.0854207	-0.0386701	0.0896296	0.00955356	0.103645	-0.0243604	0.103263	0.0471232	0.0825948	0.056131	0.0790359	0.0645188	0.074187	0.0713891	0.0675421	0.077119	0.0599981	0.0821605	0.0519741	0.0854705	0.0432927	0.0877208	0.0342079	0.0890915	0.024841	0.0898282	0.0102313	0.0883035	0.000237557
nyassanus	F1_Des	4	134	Lnya_of	F1Des_Lnya_1	-0.0145395	0.105634	-0.0244994	-0.120466	-0.00264336	-0.0314309	-0.0710781	0.0378366	0.0158899	-0.0808569	-0.119595	-0.0363931	0.0935562	0.0160731	0.036401	0.0805269	-0.0452256	0.0808326	0.00516059	0.100607	-0.0304437	0.0983067	0.046262	0.0794679	0.055454	0.0779073	0.0640381	0.0738767	0.0715036	0.0679148	0.0779411	0.0608311	0.0835792	0.053062	0.0880865	0.0444608	0.0910175	0.0351787	0.0927153	0.0256586	0.0932482	0.0102914	0.0914654	-9.30E-05
nyassanus	F1_Des	4	135	Lnya_of	F1Des_Lnya_1	-0.0112736	0.0995193	-0.0225315	-0.121029	0.000119597	-0.0329958	-0.0718489	0.0380572	0.0164651	-0.0852749	-0.118768	-0.0276187	0.0904911	0.0166576	0.0336714	0.0822696	-0.042455	0.0794266	0.00386792	0.0974972	-0.024463	0.0962915	0.0465198	0.0811718	0.0556678	0.0785571	0.0640731	0.0740722	0.0716295	0.0682368	0.077846	0.0609751	0.0824444	0.0526331	0.0864543	0.0440773	0.0888947	0.0349342	0.0904803	0.0256461	0.0902002	0.0108306	0.088561	0.000825053
nyassanus	F1_Des	4	136	Lnya_of	F1Des_Lnya_1	-0.0135498	0.104016	-0.0353655	-0.119902	0.00122874	-0.0304234	-0.0680323	0.0328319	0.0157191	-0.0754636	-0.121202	-0.0411812	0.0948937	0.0196162	0.0321465	0.0846355	-0.0387302	0.0827185	0.00450631	0.100828	-0.0249299	0.0982178	0.0460836	0.0831004	0.0556852	0.0807221	0.0647311	0.0761999	0.0727359	0.0700274	0.0792504	0.0624828	0.0847226	0.0541964	0.0891241	0.0452783	0.0923666	0.0358327	0.0943223	0.0260121	0.0948005	0.0100373	0.0924232	-0.000571232
nyassanus	F1_Des	4	137	Lnya_of	F1Des_Lnya_1	-0.0135275	0.0979616	-0.0388357	-0.121098	-0.00133758	-0.0258472	-0.0682174	0.0350778	0.0151939	-0.0726903	-0.120761	-0.0436206	0.0958466	0.0197226	0.028619	0.0855858	-0.0396734	0.0807588	0.00200568	0.0972478	-0.0257267	0.0930404	0.0456253	0.0854645	0.0561282	0.0835701	0.0658888	0.0784971	0.07384	0.0714281	0.0802907	0.0636462	0.0857687	0.0549987	0.0902239	0.0459439	0.0931865	0.0361317	0.0951102	0.026319	0.0955649	0.00999823	0.0937446	-0.000736202
nyassanus	F1_Des	4	138	Lnya_of	F1Des_Lnya_1	-0.0124742	0.0947907	-0.031002	-0.12397	0.00178283	-0.0340979	-0.0694295	0.0375889	0.0155413	-0.0797318	-0.121589	-0.0343872	0.0936509	0.0229179	0.0345087	0.0791908	-0.0415409	0.0756665	0.00575602	0.0937888	-0.0274705	0.0903165	0.0461312	0.0804143	0.0554077	0.0797608	0.0645251	0.0760949	0.0725659	0.0703092	0.0798789	0.0635742	0.085969	0.0552051	0.089645	0.045702	0.0923649	0.0362499	0.093651	0.0262954	0.0928887	0.0108711	0.0904527	0.000681916
nyassanus	F1_Des	4	139	Lnya_of	F1Des_Lnya_1	-0.00866323	0.0858635	-0.0320505	-0.124775	-0.00129671	-0.0313674	-0.0665887	0.0382255	0.00873916	-0.0753378	-0.128825	-0.0447307	0.095057	0.0277329	0.0326118	0.075369	-0.0353	0.0709259	0.00480688	0.0857215	-0.0229044	0.0823964	0.0460365	0.0779043	0.0545732	0.0783736	0.0634828	0.076911	0.0724957	0.0727603	0.0806765	0.066083	0.0865411	0.057028	0.0905663	0.047713	0.093247	0.0380802	0.0951247	0.0281144	0.0952197	0.0121979	0.0934977	0.00157568
nyassanus	F1_Des	4	140	Lnya_of	F1Des_Lnya_1	-0.0101979	0.0923008	-0.0346195	-0.12244	-0.000205095	-0.031339	-0.0662915	0.0388839	0.0160864	-0.0781547	-0.126462	-0.0460906	0.0946683	0.0227663	0.0316479	0.0810618	-0.0373742	0.0732098	0.0067343	0.0907905	-0.0254737	0.0879861	0.0454212	0.0835778	0.0556396	0.0827186	0.0654174	0.0787689	0.0739086	0.0726371	0.081161	0.0647785	0.0866677	0.0560989	0.0907903	0.0464918	0.0930894	0.0367359	0.0944585	0.026781	0.0941627	0.0110074	0.0918204	0.000633326
nyassanus	F1_Des	4	141	Lnya_of	F1Des_Lnya_1	-0.0121213	0.0945842	-0.0239246	-0.126368	0.00230319	-0.0381468	-0.0670803	0.0463983	0.0126505	-0.0909556	-0.120829	-0.0313811	0.089699	0.0211355	0.0295893	0.0809482	-0.0396971	0.0754242	0.00799337	0.0944659	-0.0260029	0.0895577	0.0466123	0.0814477	0.0556746	0.0788539	0.0636465	0.074109	0.0705994	0.0677585	0.0765777	0.0606498	0.0813289	0.052778	0.0851148	0.0442299	0.0878159	0.0353289	0.0894234	0.0262054	0.08887	0.0117569	0.086694	0.00216368
nyassanus	F1_Des	4	142	Lnya_of	F1Des_Lnya_1	-0.0139003	0.0943954	-0.0271357	-0.1268	-0.00553825	-0.0300194	-0.0671518	0.0367066	0.00847807	-0.0794076	-0.122185	-0.0301482	0.0922243	0.0204863	0.0282583	0.0827242	-0.0389481	0.0754352	0.00262073	0.0934301	-0.0261733	0.0910911	0.04601	0.0828433	0.0555349	0.0807794	0.0647116	0.0768081	0.0726707	0.0705675	0.0788026	0.0627101	0.0836782	0.0542304	0.087654	0.045391	0.0903097	0.0360827	0.0918817	0.0265581	0.0921456	0.011278	0.0901522	0.00104501
nyassanus	F1_Des	4	143	Lnya_of	F1Des_Lnya_1	-0.013291	0.0967841	-0.0278738	-0.125069	-0.00675628	-0.0242857	-0.0665743	0.0433019	0.0110653	-0.0806273	-0.123614	-0.0359746	0.0913304	0.0225826	0.0305255	0.0822765	-0.0412304	0.0743036	0.00467968	0.0957373	-0.0280674	0.0898195	0.0459808	0.0819506	0.0550274	0.0791742	0.0631163	0.0744339	0.070507	0.0685359	0.0768201	0.0615712	0.0819117	0.0536271	0.0860648	0.0450951	0.0890216	0.0360961	0.090789	0.0267831	0.0912679	0.0117444	0.0899818	0.00153382
nyassanus	F1_Des	4	144	Lnya_of	F1Des_Lnya_1	-0.0110163	0.0942566	-0.022084	-0.126228	-0.00828815	-0.0229043	-0.0667579	0.0427521	0.00966491	-0.0819582	-0.122906	-0.0334184	0.0899972	0.0171982	0.0257055	0.0834859	-0.0401804	0.0776274	0.00126228	0.0926011	-0.0238158	0.0898867	0.0462345	0.0823879	0.0555981	0.0800524	0.0643569	0.0756181	0.0720518	0.0696106	0.078559	0.0623352	0.0839228	0.0541326	0.0873631	0.0449655	0.0889346	0.0356165	0.0898752	0.0262155	0.0897533	0.0112913	0.0884714	0.00135284
nyassanus	F1_Des	4	145	Lnya_of	F1Des_Lnya_1	-0.0103378	0.0998942	-0.0337536	-0.125821	0.0016355	-0.0339716	-0.0656116	0.0352885	0.0118608	-0.0738235	-0.121429	-0.0449808	0.0939328	0.0228461	0.0306155	0.0807696	-0.0389103	0.0797989	0.00635476	0.0949022	-0.0257017	0.0941089	0.0454693	0.0816266	0.0549528	0.08019	0.0640692	0.0764991	0.0726139	0.0710167	0.0794075	0.0633669	0.0848253	0.0550479	0.0891397	0.0459938	0.0923931	0.0365459	0.0938338	0.0265539	0.0935362	0.0109282	0.0914752	0.000477713
nyassanus	F1_Des	4	146	Lnya_of	F1Des_Lnya_1	-0.0093757	0.0902361	-0.0287827	-0.129337	-0.0021836	-0.0266592	-0.0656468	0.0445594	0.0135683	-0.0806204	-0.123753	-0.038196	0.0921009	0.0246927	0.0268479	0.0813758	-0.0360506	0.0750722	0.0052888	0.088337	-0.023556	0.084862	0.0457213	0.0812923	0.0547106	0.0789409	0.0627663	0.074432	0.0697032	0.0682436	0.0761766	0.0613576	0.0815095	0.0537111	0.0859641	0.0453315	0.0896132	0.036563	0.0917441	0.0272025	0.0922247	0.0119153	0.0905327	0.00164405
nyassanus	F1_Des	4	147	Lnya_of	F1Des_Lnya_1	-0.0108828	0.0882994	-0.0259908	-0.126899	-0.00202049	-0.0322452	-0.0659483	0.0441827	0.0112974	-0.0882669	-0.125911	-0.035426	0.0905436	0.0245917	0.028706	0.0785317	-0.0359945	0.0730372	0.00615969	0.0867177	-0.0238972	0.0838907	0.0461203	0.0802807	0.0550938	0.0793205	0.0639316	0.0759437	0.0714794	0.0699344	0.0777658	0.0626615	0.0828721	0.0545431	0.0868887	0.045846	0.0893323	0.0366514	0.0904102	0.0272463	0.0903597	0.0123039	0.0887548	0.00230799
nyassanus	F1_Des	4	148	Lnya_of	F1Des_Lnya_1	-0.0130885	0.109834	-0.0318679	-0.122971	-0.00220876	-0.0274895	-0.0688621	0.0363743	0.0163501	-0.0811431	-0.117983	-0.0333589	0.0915027	0.0189087	0.0334566	0.0840867	-0.0433221	0.0833229	0.00238957	0.104531	-0.0278972	0.100741	0.0465293	0.0831784	0.0560796	0.0804513	0.0649364	0.0754988	0.0720937	0.0687918	0.0779822	0.0610696	0.0825157	0.0526317	0.0864597	0.0438922	0.089653	0.0348879	0.0910408	0.0254221	0.090926	0.0103285	0.0891742	0.000195077
nyassanus	F1_Des	4	149	Lnya_of	F1Des_Lnya_1	-0.0112739	0.0913377	-0.0312466	-0.124724	-0.000424373	-0.0319577	-0.0646017	0.038625	0.0119389	-0.0811841	-0.124265	-0.0466961	0.0937616	0.0238684	0.0311455	0.0803155	-0.0364047	0.0752361	0.00279195	0.0910214	-0.0232609	0.0874383	0.0455605	0.0807983	0.0548556	0.0798178	0.0639097	0.0764793	0.0723507	0.0711261	0.0792233	0.0637723	0.08485	0.0554949	0.0891902	0.0465399	0.0921169	0.0369845	0.0935641	0.0271644	0.0934404	0.0116241	0.0915386	0.00120347
nyassanus	F1_Des	4	150	Lnya_of	F1Des_Lnya_1	-0.00940186	0.0953473	-0.0219165	-0.124231	-2.98E-05	-0.0350161	-0.0699137	0.039552	0.0149724	-0.0809589	-0.121747	-0.0351467	0.0910648	0.0207876	0.0383159	0.0782537	-0.0396224	0.0771986	0.00562927	0.0942444	-0.0278824	0.0913162	0.0465866	0.0782084	0.05536	0.077111	0.0636666	0.0734819	0.0713157	0.068177	0.0777044	0.0612718	0.0825382	0.0531771	0.0865127	0.044579	0.0891086	0.035544	0.090569	0.0262824	0.0908131	0.0114421	0.0891634	0.0014226
nyassanus	F1_Des	4	151	Lnya_of	F1Des_Lnya_1	-0.0111278	0.0964592	-0.0242202	-0.122087	0.00105641	-0.0367944	-0.069576	0.0400047	0.0133152	-0.0865582	-0.121589	-0.0308391	0.0912357	0.0198474	0.0328112	0.0804286	-0.0416709	0.0788667	0.00551455	0.0944793	-0.0246132	0.0916716	0.0461635	0.0798462	0.0549705	0.0775457	0.0633852	0.0736286	0.0705535	0.0678069	0.076862	0.0608538	0.0819434	0.0529452	0.0861164	0.0444923	0.0892864	0.0355921	0.0910592	0.0263111	0.0908734	0.0113619	0.0890598	0.00138051
nyassanus	F1_Des	4	152	Lnya_of	F1Des_Lnya_1	-0.0106722	0.0917854	-0.0344934	-0.124451	-0.0104588	-0.0239474	-0.0679861	0.0343796	0.0142277	-0.0768116	-0.122703	-0.0366394	0.0951743	0.0233964	0.03021	0.081659	-0.038925	0.074975	0.00399129	0.090222	-0.0229313	0.0889746	0.0454538	0.083359	0.055425	0.0820524	0.0648666	0.0782829	0.0737283	0.0726917	0.0811641	0.065093	0.0871234	0.0565351	0.0915795	0.0468573	0.0941727	0.0366688	0.0951234	0.0266062	0.0941742	0.0107635	0.0919901	0.000416052
nyassanus	F1_Des	4	153	Lnya_of	F1Des_Lnya_1	-0.00879228	0.0877421	-0.0283117	-0.126556	-0.0120566	-0.0268266	-0.0660971	0.0395612	0.0103171	-0.0801243	-0.126557	-0.0392381	0.0932084	0.025945	0.0310462	0.0778843	-0.0363152	0.0723083	0.00840385	0.0852053	-0.0226999	0.0833275	0.0456748	0.079933	0.0546369	0.0787262	0.0634218	0.0755937	0.0715091	0.0704257	0.078621	0.0636485	0.083953	0.0553976	0.0881879	0.0464914	0.0910488	0.037228	0.0931829	0.0277013	0.0925956	0.0121663	0.09036	0.00201705
nyassanus	F1_Des	4	154	Lnya_of	F1Des_Lnya_1	-0.00845546	0.0888636	-0.0204611	-0.126224	-0.00178937	-0.0280688	-0.0661946	0.0442183	0.0161042	-0.0887688	-0.124906	-0.037428	0.0904991	0.0219205	0.0306232	0.078357	-0.0362741	0.0747737	0.00435521	0.0889678	-0.0199401	0.0862209	0.0463707	0.0795384	0.0551686	0.0780808	0.0632632	0.0740646	0.0705331	0.0681798	0.076745	0.0612742	0.0816508	0.0533181	0.0855074	0.0448714	0.0882997	0.0358898	0.0900881	0.0267085	0.0905113	0.0119279	0.0885807	0.00219318
nyassanus	F1_Des	4	155	Lnya_of	F1Des_Lnya_1	-0.0139605	0.0954217	-0.0257424	-0.127986	-0.00249388	-0.0273056	-0.0661897	0.0429855	0.0165118	-0.0816312	-0.122825	-0.0302206	0.0909019	0.0241169	0.0325507	0.0798116	-0.040987	0.0747871	0.0056811	0.0929956	-0.0287256	0.0879989	0.046122	0.0793022	0.0549113	0.0774967	0.0625859	0.0730858	0.0700177	0.0674842	0.0762387	0.0606809	0.0817933	0.0531549	0.0861384	0.044955	0.0888948	0.0359268	0.0906624	0.0266286	0.0905263	0.0117943	0.0886053	0.00185661
nyassanus	F1_Des	4	156	Lnya_of	F1Des_Lnya_1	-0.0117633	0.0916463	-0.0316822	-0.123322	-0.00184655	-0.028607	-0.066603	0.0356336	0.0143378	-0.0711606	-0.124602	-0.044624	0.0952494	0.0206229	0.0292658	0.0822883	-0.0359772	0.0769483	0.00294423	0.0910876	-0.0252263	0.0866207	0.0455686	0.0833651	0.0556132	0.0819133	0.0646862	0.0769722	0.0724661	0.0707663	0.0795363	0.0635814	0.0849169	0.0550452	0.0892307	0.0461617	0.0928537	0.0367979	0.0948463	0.0269208	0.0952432	0.0109161	0.0932652	0.000107993
nyassanus	F1_Des	4	157	Lnya_of	F1Des_Lnya_1	-0.0103642	0.105691	-0.0299247	-0.123351	-0.00267492	-0.0321128	-0.0696289	0.037535	0.0156913	-0.0787317	-0.119668	-0.0397571	0.0936444	0.0198435	0.0362963	0.0801747	-0.0429798	0.0794158	0.00935062	0.0994044	-0.0295544	0.100029	0.0461669	0.0801872	0.0554903	0.0792518	0.0646129	0.0755605	0.0726718	0.0696251	0.0789808	0.0620475	0.0845445	0.0539856	0.0890794	0.0451248	0.091837	0.0356071	0.0935795	0.025861	0.0932087	0.0103415	0.0911099	5.90E-05
nyassanus	F1_Des	4	158	Lnya_of	F1Des_Lnya_1	-0.00782695	0.0918707	-0.0257841	-0.123867	-0.0163409	-0.0201537	-0.0655517	0.0377571	0.0102964	-0.0816218	-0.125463	-0.0428305	0.0940631	0.020493	0.029475	0.0792932	-0.039153	0.0731287	0.00900265	0.0915275	-0.0248847	0.0885228	0.045632	0.0815265	0.0551081	0.0805978	0.0643047	0.0767916	0.0722297	0.0706109	0.0788334	0.0632204	0.0842301	0.0550787	0.0885599	0.0461785	0.0918316	0.0369299	0.0937321	0.0271404	0.093506	0.011518	0.0914869	0.00113203
nyassanus	F1_Des	4	159	Lnya_of	F1Des_Lnya_1	-0.00849135	0.0893029	-0.0256953	-0.131087	-0.00472011	-0.0314843	-0.0674794	0.0429636	0.005807	-0.0733345	-0.123877	-0.0345082	0.0912432	0.0277283	0.0321034	0.0771358	-0.0383654	0.0745614	0.00875083	0.0901758	-0.0247492	0.0857357	0.0453536	0.0762371	0.0538944	0.0746371	0.0622899	0.072041	0.0700883	0.068049	0.0773066	0.0623709	0.0832845	0.0550039	0.0876995	0.0463952	0.0903815	0.0370894	0.0914891	0.0275791	0.091014	0.0125041	0.0894035	0.00238282
nyassanus	F1_Des	4	160	Lnya_of	F1Des_Lnya_1	-0.00905703	0.0957668	-0.0348059	-0.125648	-0.00558379	-0.0250467	-0.0661958	0.0383803	0.0147799	-0.0773518	-0.122471	-0.0452204	0.0945521	0.023412	0.0327609	0.0826177	-0.0389685	0.0786542	0.0050212	0.0942227	-0.0220405	0.0921335	0.0458506	0.0826946	0.0554684	0.0808567	0.0647519	0.0767024	0.0723047	0.0701388	0.0790542	0.0629312	0.0848841	0.0549403	0.0895528	0.046024	0.092892	0.0364457	0.0944272	0.0264609	0.0937235	0.0106069	0.0912815	0.000351985
nyassanus	F1_Des	4	161	Lnya_of	F1Des_Lnya_1	-0.0121585	0.0940772	-0.0213402	-0.124897	-0.00547134	-0.0317603	-0.0703679	0.0379134	0.0112148	-0.0803297	-0.123918	-0.0284681	0.0915594	0.0213238	0.0354264	0.0776719	-0.0408847	0.076187	0.00778869	0.0932034	-0.0281628	0.0883358	0.0463364	0.0782565	0.0549977	0.0770447	0.0634549	0.0738584	0.0710075	0.0684353	0.0776384	0.0617104	0.082982	0.0538407	0.0872481	0.0452966	0.0901224	0.0361816	0.091331	0.0267433	0.0912509	0.0117719	0.0891545	0.00185254
nyassanus	F1_Des	4	162	Lnya_of	F1Des_Lnya_1	-0.0090603	0.0883756	-0.0252399	-0.125811	-0.00460737	-0.0294132	-0.0649266	0.0453044	0.0145301	-0.0825103	-0.124768	-0.0434595	0.0913894	0.0228196	0.0322339	0.0787899	-0.0378985	0.0723223	0.0080461	0.0868507	-0.0228907	0.084772	0.0462728	0.0810544	0.055464	0.0797783	0.0640429	0.0754939	0.0711587	0.0691292	0.0774377	0.0619902	0.0824638	0.0539151	0.086203	0.0451915	0.0892601	0.0362693	0.0907907	0.0268595	0.0913071	0.0119235	0.0895084	0.00187697
nyassanus	F1_Des	4	163	Lnya_of	F1Des_Lnya_1	-0.00764107	0.0834919	-0.0287757	-0.12592	-0.00385817	-0.0333753	-0.0644972	0.0399835	0.00868703	-0.0810099	-0.128319	-0.0397286	0.0923575	0.0271877	0.0292803	0.0757893	-0.035236	0.0697275	0.00410541	0.0836106	-0.0210933	0.0815237	0.045924	0.0792837	0.0544941	0.0789868	0.0633956	0.0763796	0.071712	0.0713201	0.0786897	0.0642192	0.0841985	0.056053	0.0883794	0.04704	0.0912884	0.0376579	0.0923525	0.0279468	0.0922011	0.012683	0.0904699	0.00242943
nyassanus	F1_Des	4	164	Lnya_of	F1Des_Lnya_1	-0.0128721	0.0900689	-0.019775	-0.125014	-0.00611248	-0.0298579	-0.0666253	0.040112	0.0127607	-0.0806507	-0.12637	-0.0299796	0.0904677	0.0206396	0.029575	0.0780051	-0.0371486	0.0748082	0.00169469	0.0886883	-0.0267787	0.085733	0.0462939	0.0790848	0.0550059	0.0778745	0.0634002	0.0741845	0.0709784	0.0687057	0.0775305	0.0619265	0.0823471	0.0537831	0.0862735	0.0452147	0.0888193	0.03613	0.0901995	0.0269047	0.0902021	0.0121116	0.0884213	0.00221029
nyassanus	F1_Des	4	165	Lnya_of	F1Des_Lnya_1	-0.0108617	0.104216	-0.0256244	-0.122293	-0.00722865	-0.0299917	-0.0708844	0.0357096	0.0106606	-0.0693837	-0.123343	-0.0368007	0.0949458	0.0205052	0.0386872	0.0793149	-0.0435225	0.0770065	0.00870301	0.0980291	-0.0269206	0.095569	0.0454628	0.0779742	0.0545178	0.0756791	0.063095	0.0727037	0.070971	0.0679378	0.0781952	0.0618034	0.0842225	0.0542083	0.0892137	0.0457702	0.0928179	0.036445	0.0946486	0.0265098	0.0950425	0.0108133	0.0926708	0.000276362
nyassanus	F1_Des	4	166	Lnya_of	F1Des_Lnya_1	-0.0117085	0.108089	-0.0285904	-0.123125	-0.00447249	-0.0254105	-0.0684584	0.0404927	0.0155053	-0.0849166	-0.119285	-0.041623	0.0913511	0.0186492	0.0364512	0.0833692	-0.042933	0.0834858	0.00831127	0.102793	-0.0295407	0.102184	0.0466606	0.0822263	0.0559767	0.0793614	0.0646516	0.0747962	0.0717039	0.0681653	0.0775889	0.060645	0.0821959	0.052315	0.0861213	0.0436644	0.0888354	0.0346175	0.0908018	0.0253484	0.0909538	0.0104364	0.0887743	0.000488663
nyassanus	F1_Des	4	167	Lnya_of	F1Des_Lnya_1	-0.00962753	0.0886952	-0.0218763	-0.125481	-0.00579743	-0.0268013	-0.0665081	0.0408618	0.0143607	-0.075106	-0.129686	-0.0309442	0.0912125	0.0255302	0.0341861	0.0757797	-0.0373481	0.0715972	0.00862685	0.0890589	-0.0245472	0.0844645	0.0465164	0.0762607	0.0544748	0.0753071	0.0626327	0.072514	0.070308	0.0680821	0.0771463	0.0619028	0.0824045	0.0541971	0.0867725	0.0457678	0.0898324	0.0367851	0.0911768	0.027448	0.0907547	0.0125427	0.0888394	0.00263579
nyassanus	F1_Des	4	168	Lnya_of	F1Des_Lnya_1	-0.0084612	0.0922529	-0.0214116	-0.121089	0.00474847	-0.0389607	-0.069884	0.0400179	0.0171402	-0.0841664	-0.126935	-0.0358428	0.0917209	0.0210789	0.0344745	0.0774109	-0.0369049	0.0770334	0.00603037	0.0896693	-0.0211238	0.0873139	0.0460419	0.0767755	0.054446	0.0752336	0.0627719	0.0721514	0.0702673	0.067364	0.077156	0.0612221	0.0825983	0.0536078	0.0868013	0.0451375	0.0899185	0.0361694	0.0915746	0.0268342	0.0913134	0.0118399	0.0895467	0.00186965
nyassanus	F1_Des	4	169	Lnya_of	F1Des_Lnya_1	-0.00543581	0.103686	-0.0363203	-0.120691	-0.00329461	-0.0243312	-0.0726871	0.0341246	0.0154223	-0.0715696	-0.116953	-0.0454902	0.0950072	0.0181584	0.0355088	0.085815	-0.0433508	0.0852542	0.00963833	0.102597	-0.0224541	0.101133	0.0464376	0.0836319	0.0558567	0.0803888	0.0646667	0.0757874	0.0728097	0.0698641	0.0799042	0.0627034	0.0856969	0.0541987	0.0897922	0.0451323	0.0933658	0.0355935	0.0948808	0.0254689	0.0947782	0.00965072	0.0927333	-0.00113374
nyassanus	F1_Des	4	170	Lnya_of	F1Des_Lnya_1	-0.00561049	0.0859677	-0.0223632	-0.131525	-0.00518366	-0.0246412	-0.0650618	0.0395966	0.0137154	-0.0821696	-0.125237	-0.0362449	0.0913205	0.0253205	0.0305043	0.0784371	-0.0348892	0.0725219	0.00908502	0.0870957	-0.02114	0.0820881	0.0461048	0.0800697	0.054945	0.078425	0.0633345	0.0745729	0.0707403	0.0688643	0.0775576	0.062259	0.0829392	0.0543829	0.087217	0.0457984	0.0899642	0.0366156	0.0912884	0.0271565	0.0910736	0.0121674	0.0888668	0.00227669
nyassanus	F1_Des	4	171	Lnya_of	F1Des_Lnya_1	-0.00999632	0.0947105	-0.0270938	-0.123017	-0.00126001	-0.0321315	-0.0665965	0.0387136	0.0151806	-0.0811586	-0.124519	-0.0373593	0.0903399	0.0243063	0.0372713	0.0785465	-0.0389575	0.0771552	0.0057911	0.0937017	-0.0228926	0.0898138	0.0462916	0.0790884	0.0550745	0.0777939	0.0634519	0.0741402	0.0710316	0.0685851	0.0775064	0.0616937	0.0828895	0.053875	0.0864887	0.0450359	0.0893885	0.0360552	0.0903643	0.0267153	0.0905127	0.0117414	0.0888703	0.00180921
nyassanus	F1_Des	4	172	Lnya_of	F1Des_Lnya_1	-0.00418815	0.0870752	-0.0272526	-0.125836	-0.00212426	-0.034286	-0.0648248	0.0437386	0.00648315	-0.0743587	-0.126081	-0.0476924	0.0907313	0.0262171	0.030652	0.076288	-0.0341297	0.0712302	0.00896881	0.084514	-0.0212852	0.0836359	0.0461311	0.0785849	0.0547597	0.0784515	0.0636145	0.076252	0.0712196	0.0703229	0.0775178	0.0630678	0.0828542	0.0550907	0.0865741	0.0462555	0.0893588	0.0371596	0.0907979	0.0277299	0.0906989	0.0127527	0.0893695	0.00268503
nyassanus	F1_Des	4	173	Lnya_of	F1Des_Lnya_1	-0.0107005	0.0930817	-0.0298517	-0.122436	0.00190872	-0.0357691	-0.0694305	0.0375858	0.0137713	-0.0796036	-0.123234	-0.0390711	0.0927977	0.0241056	0.0371892	0.0775722	-0.0402319	0.0756718	0.00810585	0.0917323	-0.0253631	0.0885537	0.0461152	0.0778737	0.0548113	0.0771227	0.0635038	0.0745261	0.0717423	0.0699234	0.0794919	0.0637472	0.0853429	0.0553784	0.0891708	0.0460367	0.0914948	0.0365989	0.0929	0.026957	0.092767	0.0116139	0.0909782	0.00132767
nyassanus	F1_Des	4	174	Lnya_of	F1Des_Lnya_1	-0.0119061	0.0918752	-0.0190906	-0.123472	0.00071576	-0.030878	-0.0675586	0.0413701	0.012582	-0.0816524	-0.127611	-0.0314642	0.0908905	0.0218324	0.0331796	0.0760261	-0.0389424	0.0739321	0.00416272	0.0899522	-0.0242956	0.0873093	0.0457455	0.0759244	0.054463	0.0745309	0.0624973	0.0717557	0.070101	0.0674959	0.0767744	0.0613414	0.0820176	0.0537417	0.0861957	0.0453568	0.0888016	0.0363894	0.0902884	0.027102	0.0902655	0.0124683	0.0885609	0.00256441
nyassanus	F1_Des	4	175	Lnya_of	F1Des_Lnya_1	-0.00945176	0.104427	-0.0236313	-0.124056	0.00323008	-0.0357009	-0.0691903	0.0402403	0.0153197	-0.084623	-0.121369	-0.0369542	0.089678	0.0206581	0.0367782	0.0795509	-0.039019	0.0852143	0.00623957	0.0999316	-0.0217964	0.100498	0.0459202	0.0780195	0.0541606	0.0751639	0.0621066	0.0710045	0.0692642	0.0656894	0.0755202	0.0594376	0.0805882	0.0518195	0.0848781	0.0437025	0.0877116	0.0350933	0.0893114	0.0259317	0.0894765	0.0113566	0.087907	0.0016118
nyassanus	F1_Des	4	176	Lnya_of	F1Des_Lnya_1	-0.0104806	0.0915897	-0.0378022	-0.124866	0.00549011	-0.0291935	-0.0658757	0.0418248	0.0179133	-0.0707749	-0.121931	-0.0488136	0.0947761	0.0231247	0.0274071	0.084208	-0.0376041	0.0763385	0.00333768	0.0909317	-0.0224965	0.0874512	0.0458634	0.0858011	0.0558962	0.0818596	0.0643991	0.0768225	0.0720192	0.0704962	0.0789052	0.0632721	0.0844628	0.0551533	0.0894994	0.0464626	0.0930302	0.0367141	0.0945052	0.0267352	0.0943416	0.010721	0.0920468	0.000179831
nyassanus	F1_Des	4	177	Lnya_of	F1Des_Lnya_1	-0.0101431	0.0918346	-0.0221986	-0.124403	-0.0117916	-0.0248601	-0.067793	0.0404374	0.0152587	-0.0833108	-0.125517	-0.0347112	0.0918942	0.0205716	0.0322509	0.0782798	-0.0398979	0.0745442	0.005273	0.09034	-0.0234652	0.0878394	0.046224	0.0799814	0.0552365	0.0786088	0.0637182	0.0746083	0.0711468	0.0687204	0.077691	0.0617997	0.0831551	0.0539476	0.0873424	0.0453209	0.0905706	0.0362268	0.091845	0.0266974	0.0915248	0.0116123	0.089491	0.00161025
nyassanus	F1_Des	4	178	Lnya_of	F1Des_Lnya_1	-0.0148055	0.0965898	-0.0321814	-0.12228	-0.000197536	-0.0326864	-0.0670294	0.0408921	0.0107132	-0.0646084	-0.125033	-0.0431844	0.095337	0.022834	0.0315341	0.0798959	-0.0435571	0.0717119	0.00414364	0.0927736	-0.0294429	0.0871654	0.0454916	0.0814787	0.0548768	0.0801342	0.0637498	0.0760693	0.0715155	0.0700828	0.0782394	0.0630464	0.0840773	0.0551597	0.0886997	0.0463402	0.0921132	0.0372256	0.0946734	0.0274458	0.0951908	0.011538	0.0936007	0.000734376
nyassanus	F1_Des	4	179	Lnya_of	F1Des_Lnya_1	-0.0110068	0.112076	-0.0286847	-0.122151	-0.00561664	-0.0252359	-0.0677338	0.0375445	0.0195904	-0.0893475	-0.119833	-0.0390026	0.0917433	0.0203757	0.0384396	0.0797526	-0.0426679	0.0790411	0.010098	0.102373	-0.0283095	0.101325	0.0464289	0.079893	0.0557535	0.0788703	0.0648578	0.0754831	0.0730355	0.0693728	0.0789757	0.0615525	0.0836655	0.0530846	0.0872946	0.0441638	0.089809	0.0349123	0.0914759	0.0254989	0.091273	0.0104546	0.0891391	0.000502056
nyassanus	F1_Des	4	180	Lnya_of	F1Des_Lnya_1	-0.0082859	0.0889178	-0.0300245	-0.128815	0.00348192	-0.0322605	-0.0657069	0.0420863	0.0172059	-0.0835606	-0.124085	-0.0329832	0.0906348	0.0256762	0.0290203	0.0798202	-0.036267	0.0748536	0.0084254	0.0877281	-0.0237341	0.0847983	0.0460722	0.0826018	0.0557395	0.0812693	0.0646073	0.0765507	0.0719139	0.070013	0.0778658	0.0623558	0.0826715	0.05405	0.0864196	0.0452246	0.0891714	0.0361062	0.0905334	0.0266864	0.0898305	0.0118943	0.0874979	0.00203989
nyassanus	F1_Des	4	181	Lnya_of	F1Des_Lnya_1	-0.00844789	0.0900905	-0.0178093	-0.124152	-0.00590057	-0.033178	-0.0689315	0.0413907	0.0143198	-0.0887516	-0.124677	-0.0330649	0.0890703	0.0204075	0.0353093	0.0790428	-0.0381069	0.0775644	0.0076009	0.0892584	-0.0245328	0.085656	0.0463355	0.078477	0.0549261	0.0763141	0.0632612	0.0728302	0.0706985	0.0678207	0.0770095	0.0610933	0.0816569	0.0530884	0.0855788	0.0447573	0.0877052	0.0358245	0.0887328	0.0267215	0.0893244	0.011903	0.0879498	0.00225435
nyassanus	F1_Des	4	182	Lnya_of	F1Des_Lnya_1	-0.0094809	0.0998465	-0.0280529	-0.124778	-0.000588669	-0.0266554	-0.0667163	0.0406917	0.0151691	-0.0816623	-0.122073	-0.0412719	0.0907047	0.0217268	0.0364993	0.0811769	-0.0405346	0.0794661	0.00730227	0.0980733	-0.0232279	0.0963678	0.0463591	0.0807426	0.0556027	0.0789813	0.0642734	0.0749372	0.0714702	0.0686309	0.0770776	0.0610344	0.0818664	0.0528212	0.0856721	0.0442108	0.0886091	0.0352696	0.0903901	0.0260775	0.0903724	0.0112432	0.0887878	0.00125496
nyassanus	F1_Des	4	183	Lnya_of	F1Des_Lnya_1	-0.0120545	0.102088	-0.0292929	-0.123385	-0.00504896	-0.0298933	-0.0694509	0.0374516	0.0128532	-0.0786077	-0.120612	-0.0395464	0.0948556	0.0202827	0.0348545	0.079651	-0.0419018	0.0776869	0.0064757	0.0976142	-0.0295963	0.0947506	0.0458991	0.079764	0.0550956	0.0785154	0.0641482	0.0755213	0.0727878	0.0704909	0.0794	0.0627512	0.0848653	0.0545414	0.0887997	0.0454551	0.0919908	0.0361571	0.0941975	0.0265976	0.09432	0.0107194	0.0922674	0.00015154
nyassanus	F1_Des	4	184	Lnya_of	F1Des_Lnya_1	-0.00755414	0.0930818	-0.0297908	-0.125323	-0.00666334	-0.0261307	-0.0645747	0.043048	0.0161748	-0.0891649	-0.123973	-0.042628	0.0898942	0.0251066	0.0312467	0.0789112	-0.036741	0.075887	0.00886682	0.0911752	-0.02354	0.088668	0.0460852	0.079799	0.0550284	0.0790315	0.0635802	0.0751696	0.0712298	0.0694789	0.0773584	0.0621454	0.0823818	0.0540368	0.0863349	0.0453735	0.0886203	0.0362462	0.0898265	0.0269017	0.0899433	0.0119524	0.0887688	0.0018882
nyassanus	F1_Des	4	185	Lnya_of	F1Des_Lnya_1	-0.00345641	0.0885359	-0.0183482	-0.1285	-0.00329226	-0.0322959	-0.0663518	0.0437156	0.0164734	-0.0894181	-0.125665	-0.0320985	0.0882095	0.024295	0.0341217	0.0766128	-0.0356316	0.07676	0.00950072	0.0883135	-0.0176737	0.0865791	0.0459695	0.0761845	0.0544614	0.0742673	0.0626544	0.0714224	0.0697348	0.0671109	0.0756094	0.0604039	0.0807122	0.0528944	0.08425	0.0446867	0.0866374	0.0358137	0.0880645	0.0269416	0.0874108	0.0128897	0.0852704	0.00358055
nyassanus	F1_Des	4	186	Lnya_of	F1Des_Lnya_1	-0.00373978	0.0972769	-0.0326286	-0.129293	-0.00236949	-0.0252099	-0.0668072	0.0415211	0.0203939	-0.0808233	-0.118942	-0.0463723	0.090551	0.0249925	0.036885	0.0817038	-0.0354723	0.0802167	0.0100901	0.0965358	-0.0188709	0.0951234	0.0464793	0.0807899	0.0558319	0.0794017	0.0647991	0.0756266	0.0727849	0.0696867	0.0786376	0.0617426	0.0836314	0.0534499	0.0873296	0.0445258	0.0896111	0.0352448	0.0907131	0.0257861	0.0895491	0.0109469	0.0871136	0.00147579
nyassanus	F1_Des	4	187	Lnya_of	F1Des_Lnya_1	-0.0106328	0.100496	-0.0262797	-0.121946	0.00139181	-0.0298427	-0.0708821	0.0408225	0.01501	-0.082114	-0.120344	-0.0430679	0.0912662	0.0186941	0.0364267	0.0817969	-0.0395735	0.0820048	0.00597738	0.0972238	-0.0255364	0.0962442	0.0464293	0.0812616	0.0555932	0.0786752	0.0638329	0.0739422	0.0712732	0.0680166	0.0776708	0.0609861	0.0827973	0.0529853	0.0861287	0.0441382	0.088782	0.034958	0.0907878	0.0257462	0.091292	0.010755	0.090289	0.000554062
nyassanus	F1_Des	4	188	Lnya_of	F1Des_Lnya_1	-0.00814402	0.0991605	-0.026649	-0.128276	-0.00575167	-0.0256306	-0.0676613	0.0416028	0.0124312	-0.0788507	-0.119172	-0.0369657	0.0909786	0.0214354	0.0319644	0.0820517	-0.0404904	0.0787178	0.00592187	0.0957103	-0.0212559	0.0940857	0.0461197	0.0810547	0.0551754	0.0785466	0.0637157	0.0744526	0.0714911	0.0689001	0.0779023	0.0617179	0.082726	0.0534431	0.0862696	0.0445544	0.0892356	0.0355219	0.0908718	0.0261887	0.0908385	0.0111313	0.0891793	0.00104403
nyassanus	F1_Des	4	189	Lnya_of	F1Des_Lnya_1	-0.00849612	0.0845509	-0.0228097	-0.125971	-0.00479041	-0.030813	-0.0681313	0.0450241	0.017505	-0.0859304	-0.12464	-0.0357306	0.0898619	0.0236674	0.0303493	0.0762183	-0.0342383	0.0736746	0.00656254	0.0862412	-0.0197104	0.0815211	0.0463847	0.0781371	0.0547219	0.0768319	0.063139	0.0736785	0.0707016	0.0685898	0.0773023	0.0619979	0.082781	0.0543277	0.0858393	0.0454257	0.0884035	0.0363579	0.0896821	0.027088	0.0900045	0.0123226	0.0884218	0.00243752
nyassanus	F1_Des	4	190	Lnya_of	F1Des_Lnya_1	-0.0114972	0.0937804	-0.0325159	-0.12765	-0.0106743	-0.0177251	-0.0634631	0.0406144	0.0140851	-0.0739277	-0.122579	-0.0419289	0.0931401	0.0227294	0.0272286	0.0823656	-0.0398775	0.0752603	0.0013407	0.093372	-0.0247394	0.0899675	0.0457133	0.0843421	0.0555865	0.08224	0.064631	0.077084	0.0720692	0.0703586	0.0779707	0.0625684	0.0829549	0.0542575	0.0872376	0.0455718	0.0907673	0.0364909	0.0928618	0.0268383	0.0929477	0.0112125	0.0908026	0.000863461
nyassanus	F1_Des	4	191	Lnya_of	F1Des_Lnya_1	-0.0116359	0.102829	-0.030863	-0.120796	0.00576972	-0.0381896	-0.0697317	0.0370221	0.00929729	-0.075708	-0.120336	-0.0442421	0.0942632	0.0188918	0.0349633	0.0831316	-0.0425852	0.0817813	0.00665329	0.0993251	-0.0267556	0.0963603	0.0460198	0.0822607	0.0555572	0.0800225	0.0639245	0.0749	0.0709652	0.0683843	0.0772376	0.0611454	0.082638	0.0532489	0.0869814	0.044685	0.0906404	0.0357753	0.0930677	0.0263243	0.0945807	0.0108147	0.0934491	0.000141854
nyassanus	F1_Des	4	192	Lnya_of	F1Des_Lnya_1	-0.0119382	0.107052	-0.027289	-0.12121	0.00184287	-0.0312369	-0.0680106	0.0366095	0.0133878	-0.0806589	-0.120057	-0.0396147	0.092316	0.0172598	0.0353364	0.0837833	-0.0432555	0.0841424	0.00486062	0.103384	-0.0267376	0.101648	0.0464623	0.0817016	0.0553971	0.0783171	0.0633892	0.0732377	0.07073	0.0673171	0.0770004	0.0603506	0.0821447	0.0523866	0.086372	0.0439147	0.0893567	0.0348766	0.0913921	0.0255857	0.0922714	0.0104465	0.0907705	0.000157765
nyassanus	F1_Des	4	193	Lnya_of	F1Des_Lnya_1	-0.014565	0.0975773	-0.0290408	-0.126249	0.00128736	-0.0282024	-0.0659892	0.037551	0.0127851	-0.0724167	-0.123499	-0.0387654	0.0923596	0.023168	0.0344703	0.0799602	-0.0393109	0.0778114	0.00477215	0.0957741	-0.0263563	0.0929031	0.0458713	0.0794596	0.0550026	0.0782039	0.06372	0.0748093	0.0715957	0.0693119	0.0783394	0.0623508	0.083946	0.0543742	0.08837	0.0455581	0.0907579	0.0361296	0.0922697	0.0265465	0.0922662	0.0112777	0.0907268	0.000982487
nyassanus	F1_Des	4	194	Lnya_of	F1Des_Lnya_1	-0.011678	0.0991414	-0.0297775	-0.123652	-0.00482885	-0.024828	-0.0639688	0.0415173	0.012977	-0.0808693	-0.123169	-0.0453704	0.0919602	0.0223599	0.0317816	0.0808059	-0.0393945	0.0773067	0.00514968	0.0962568	-0.0269823	0.094937	0.0458158	0.0806893	0.054856	0.0786173	0.0631117	0.0741925	0.0708158	0.0686689	0.0774776	0.0618616	0.0825925	0.0537894	0.0867601	0.0451592	0.0894892	0.0359869	0.0916468	0.0266509	0.091962	0.0114686	0.0895304	0.0014905
nyassanus	F1_Des	4	195	Lnya_of	F1Des_Lnya_1	-0.0106222	0.0814343	-0.024162	-0.12743	-0.0119428	-0.0218636	-0.0627601	0.0461646	0.0140079	-0.0895003	-0.128883	-0.03588	0.0883661	0.0268757	0.0254798	0.0797144	-0.0310639	0.0745307	0.00411505	0.0814544	-0.0238179	0.0782707	0.0459223	0.0800428	0.0540929	0.0781566	0.0615315	0.072987	0.0684371	0.0675588	0.0741643	0.0606539	0.0791218	0.0529043	0.0833554	0.0448643	0.0864153	0.0364675	0.0883811	0.0272929	0.0887913	0.0129504	0.0877673	0.00303512
nyassanus	F1_Des	4	196	Lnya_of	F1Des_Lnya_1	-0.0121997	0.0952166	-0.0278993	-0.125102	-0.001607	-0.0310849	-0.0689831	0.0394975	0.0122263	-0.0825452	-0.121841	-0.0340416	0.0928443	0.0234139	0.0340193	0.079114	-0.0400664	0.0759394	0.00509583	0.0938467	-0.0260704	0.0912257	0.0458797	0.0784506	0.0548341	0.077047	0.0632134	0.0738087	0.0709749	0.0686166	0.0776212	0.0618522	0.0832652	0.0541154	0.0879137	0.0456413	0.0907751	0.0363332	0.0924926	0.0268068	0.0924205	0.0114861	0.0901439	0.00137144
nyassanus	F1_Des	4	197	Lnya_of	F1Des_Lnya_1	-0.00988584	0.0918192	-0.0221062	-0.125564	-0.0112075	-0.0232484	-0.0667865	0.0420862	0.013012	-0.0830774	-0.124792	-0.0349489	0.0903646	0.0214162	0.0309044	0.0799559	-0.038057	0.0755666	0.0067357	0.0907898	-0.0211836	0.0886467	0.045996	0.0792554	0.0548775	0.0776107	0.0630714	0.0738755	0.0702169	0.0680228	0.0765159	0.0611815	0.0818606	0.0534669	0.0861048	0.0451158	0.0883678	0.0360681	0.0900681	0.0267843	0.0900948	0.0120703	0.0884918	0.00207826
nyassanus	F1_Des	4	198	Lnya_of	F1Des_Lnya_1	-0.0112063	0.0927021	-0.0181335	-0.123276	-0.0104422	-0.0311781	-0.0683881	0.0374808	0.00835944	-0.0853068	-0.127512	-0.0284526	0.0907793	0.0218647	0.0358334	0.0760508	-0.0384164	0.0748301	0.00391987	0.0922629	-0.0248378	0.089	0.0463028	0.076209	0.0544016	0.0750101	0.0624408	0.0719368	0.0698301	0.0672533	0.0761153	0.0609377	0.0814122	0.0533533	0.0856309	0.0451533	0.0885116	0.0363564	0.0903684	0.0272411	0.0901305	0.0126266	0.0886624	0.00256313
nyassanus	F1_Des	4	199	Lnya_of	F1Des_Lnya_1	-0.0126354	0.0965777	-0.0298971	-0.124198	0.000993937	-0.0261416	-0.0677774	0.0406588	0.018532	-0.0764724	-0.12129	-0.0398575	0.0904813	0.0215367	0.0337316	0.0826728	-0.0374118	0.0809311	0.00394357	0.0946914	-0.0236743	0.0931305	0.0461441	0.0808631	0.0550462	0.07799	0.0631875	0.0735469	0.0706007	0.0677134	0.077275	0.0611229	0.0825108	0.0532586	0.0862824	0.0445456	0.0888255	0.0354444	0.0902633	0.0261568	0.0904338	0.0111845	0.0895352	0.000976406
nyassanus	F1_Des	4	200	Lnya_of	F1Des_Lnya_1	-0.0127491	0.0987951	-0.0276972	-0.12048	-0.00192082	-0.0325849	-0.0678814	0.0379073	0.00965318	-0.0783149	-0.124598	-0.0418035	0.0938228	0.0223429	0.0346988	0.0783768	-0.0395478	0.0775024	0.00634252	0.0955881	-0.0259954	0.0932163	0.045337	0.0778608	0.0541732	0.0760208	0.0626136	0.0730124	0.0703669	0.0681928	0.077158	0.0617753	0.0830688	0.0543086	0.0874393	0.0457344	0.0908303	0.0366915	0.0933081	0.0272626	0.0936931	0.0117223	0.0918767	0.00134425
nyassanus	F1_Des	4	201	Lnya_of	F1Des_Lnya_1	-0.00632174	0.0896244	-0.0234927	-0.127268	-0.00597588	-0.0262158	-0.0662181	0.0393561	0.0112016	-0.0791006	-0.124716	-0.0313522	0.0885121	0.0249473	0.0339788	0.0794657	-0.035746	0.0767406	0.00558508	0.0897797	-0.0185879	0.0872433	0.0458792	0.078289	0.0548506	0.0767533	0.0631749	0.0736735	0.0707838	0.0686417	0.0768908	0.0616274	0.0816807	0.0535933	0.0850596	0.0450835	0.0872774	0.0360725	0.0884181	0.0267796	0.088359	0.0125029	0.0863273	0.00278832
nyassanus	F1_Des	4	202	Lnya_of	F1Des_Lnya_1	-0.0115248	0.103851	-0.0268569	-0.120986	-0.0023418	-0.0295945	-0.0673458	0.0378831	0.0102137	-0.0807443	-0.124337	-0.0458795	0.0932931	0.0219714	0.0384619	0.0780338	-0.0411225	0.0787892	0.00944858	0.0993387	-0.0250303	0.0977222	0.0457267	0.0775905	0.0544494	0.0760979	0.062776	0.0728004	0.0704921	0.0678332	0.0773445	0.0614374	0.08293	0.0537813	0.0873719	0.0452788	0.0905546	0.0362017	0.0928497	0.0268084	0.0931263	0.0114673	0.091667	0.00108736
nyassanus	F1_Des	4	203	Lnya_of	F1Des_Lnya_1	-0.00964274	0.100245	-0.0257379	-0.125559	-0.00918369	-0.0251225	-0.0680267	0.0376249	0.00959801	-0.0795793	-0.121407	-0.0425452	0.0936071	0.0206419	0.0344338	0.0810211	-0.0384674	0.080241	0.00719965	0.0973173	-0.0219891	0.0940885	0.0458033	0.0799576	0.0547961	0.0777175	0.0632742	0.0738364	0.0710409	0.0684858	0.0779428	0.0618705	0.0834159	0.0539056	0.0878586	0.0453238	0.0910731	0.0361233	0.0929522	0.0265668	0.0932515	0.0111428	0.0916948	0.000751261
nyassanus	F1_Des	4	204	Lnya_of	F1Des_Lnya_1	-0.00926399	0.0942478	-0.0358833	-0.125679	-0.00239933	-0.0243839	-0.0640182	0.0365706	0.0143455	-0.059833	-0.126217	-0.0507083	0.0952119	0.0249958	0.0310209	0.0820043	-0.0357132	0.0771434	0.00547044	0.0933512	-0.0203757	0.0906049	0.0452676	0.0821755	0.054656	0.0800719	0.0632521	0.0756358	0.071332	0.0702695	0.0786495	0.0636021	0.0843867	0.0554982	0.0893237	0.0467949	0.0927983	0.037305	0.0951681	0.0275202	0.0951198	0.0113425	0.0930353	0.00066662
nyassanus	F1_Des	4	205	Lnya_of	F1Des_Lnya_1	-0.00776735	0.0914563	-0.0312983	-0.122984	-0.000939671	-0.0329696	-0.068641	0.0390225	0.00517225	-0.0724543	-0.123081	-0.0434351	0.0946442	0.0220532	0.0286414	0.0804051	-0.0373073	0.0758387	0.00706983	0.0889047	-0.0228173	0.0880808	0.0454253	0.0810714	0.0547527	0.0801386	0.063897	0.0766227	0.0719109	0.0707404	0.0784585	0.0632812	0.0841129	0.055274	0.0886255	0.0465017	0.0921109	0.0371679	0.0939738	0.0273969	0.0952374	0.0117162	0.0939814	0.000759225
nyassanus	F1_Des	4	206	Lnya_of	F1Des_Lnya_1	-0.0060005	0.0903983	-0.0199686	-0.126998	-0.00463351	-0.0299723	-0.0670395	0.0429519	0.0120618	-0.0830854	-0.124996	-0.0382313	0.089489	0.0240046	0.0357136	0.0773855	-0.0347162	0.0760979	0.0131664	0.0892117	-0.0199377	0.0856765	0.0460878	0.0772251	0.0546769	0.0753392	0.06278	0.072416	0.0700509	0.0674103	0.0765226	0.061009	0.0816837	0.0535083	0.0853397	0.0450273	0.0876663	0.0361465	0.0891072	0.0267962	0.0891898	0.0125317	0.0871641	0.00306835
nyassanus	F1_Des	4	207	Lnya_of	F1Des_Lnya_1	-0.00912146	0.0862814	-0.0343055	-0.127457	-0.00190758	-0.0231671	-0.0626247	0.0419499	0.0156286	-0.078673	-0.124112	-0.045737	0.0929406	0.0246914	0.023091	0.0826461	-0.0341502	0.0761899	0.00194659	0.0881304	-0.0202198	0.0836249	0.0454188	0.0840186	0.0550232	0.0813107	0.0638705	0.0769227	0.0715644	0.0705897	0.0777953	0.0630233	0.082983	0.0548193	0.0875804	0.0461984	0.0908037	0.0369051	0.0927693	0.0273263	0.0925951	0.0116621	0.0904352	0.00135388
nyassanus	F1_Des	4	208	Lnya_of	F1Des_Lnya_1	-0.00855218	0.0963628	-0.0258361	-0.125931	-0.012223	-0.0228549	-0.0662448	0.0397657	0.00595774	-0.0759308	-0.124366	-0.0372946	0.0928164	0.0219836	0.0279025	0.0827122	-0.0375309	0.0798939	0.00684412	0.0939745	-0.0209637	0.0938699	0.0450496	0.0795738	0.0535811	0.0765988	0.0613651	0.0721591	0.0684586	0.0666512	0.0749666	0.0600278	0.080797	0.053004	0.0856965	0.0450635	0.089844	0.0366034	0.0920944	0.0272401	0.0925991	0.0119127	0.0905336	0.00170709
nyassanus	F1_Des	4	209	Lnya_of	F1Des_Lnya_1	-0.00993433	0.0994341	-0.0295234	-0.123064	-0.00934822	-0.0215022	-0.0667599	0.0398949	0.00913695	-0.0792454	-0.121792	-0.0505312	0.0931469	0.0198291	0.0337861	0.0834709	-0.0381884	0.0798793	0.00511744	0.0978838	-0.0233271	0.0957531	0.0460002	0.0823096	0.0554028	0.0798867	0.0641972	0.0755804	0.0720033	0.0697009	0.0786921	0.0624792	0.083939	0.0541099	0.0880338	0.0453374	0.0912601	0.0360906	0.0928206	0.0264024	0.0932629	0.0110258	0.0915229	0.000622923
nyassanus	F1_Des	4	210	Lnya_of	F1Des_Lnya_1	-0.00775	0.102259	-0.0257292	-0.123618	-0.00235682	-0.0290479	-0.0708771	0.0391458	0.0116909	-0.0785196	-0.120114	-0.0394042	0.0916466	0.020324	0.0376108	0.0807027	-0.0406912	0.0838549	0.00880806	0.0994668	-0.0192768	0.100746	0.0457941	0.0790111	0.0544286	0.0759383	0.0625659	0.0719927	0.0700601	0.0666664	0.0765762	0.0601724	0.0820031	0.0526601	0.0860389	0.0442521	0.0889324	0.0352402	0.0910335	0.0260306	0.0911702	0.0111325	0.0894047	0.00107934
nyassanus	F1_Des	4	211	Lnya_of	F1Des_Lnya_1	-0.00598854	0.0900917	-0.0198734	-0.124397	-0.00739013	-0.0284941	-0.0681269	0.0433607	0.0121738	-0.0819498	-0.125427	-0.0418083	0.0908439	0.0232958	0.0375182	0.0767281	-0.0366204	0.0759596	0.00886139	0.088933	-0.0168902	0.0873148	0.0459769	0.0763517	0.0541942	0.074719	0.0618371	0.0713492	0.06909	0.0663341	0.0754105	0.0601313	0.0808875	0.0528929	0.0854873	0.0449239	0.0885134	0.0363187	0.0903988	0.0271003	0.0908492	0.0124339	0.0894688	0.00241027
nyassanus	F1_Des	4	212	Lnya_of	F1Des_Lnya_1	-0.0124432	0.0992445	-0.0311219	-0.124217	-0.00442064	-0.0255525	-0.0657558	0.0367081	0.00957866	-0.0746328	-0.123361	-0.0463376	0.0932554	0.0219027	0.0340859	0.0816218	-0.0378084	0.0803354	0.00356556	0.0974794	-0.0255566	0.0949809	0.0458096	0.0814511	0.055187	0.0796254	0.0640953	0.0758073	0.0722256	0.0700312	0.0784853	0.0624183	0.0836348	0.0541704	0.0878303	0.0453802	0.0908036	0.0361322	0.0927326	0.0265797	0.0932983	0.0111607	0.0916113	0.000677488
nyassanus	F1_Des	4	213	Lnya_of	F1Des_Lnya_1	-0.00917451	0.102695	-0.0296743	-0.124778	-0.00617712	-0.027464	-0.0690477	0.0352511	0.00880012	-0.0816117	-0.121026	-0.0371227	0.0926652	0.020521	0.0279884	0.0848348	-0.0379805	0.0815731	0.01061	0.0958319	-0.0246524	0.0965304	0.0458597	0.0824975	0.0543862	0.0784989	0.0623478	0.0735631	0.069661	0.0677003	0.0763707	0.0611092	0.0819046	0.0535349	0.086235	0.0450387	0.0900365	0.0362403	0.0921255	0.0267628	0.0930429	0.011443	0.0921037	0.000910298
nyassanus	F1_Des	4	214	Lnya_of	F1Des_Lnya_1	-0.00863812	0.0935093	-0.0247334	-0.125432	-0.00516644	-0.0305938	-0.0671574	0.0398478	0.00980849	-0.0832339	-0.124023	-0.0394754	0.0925906	0.0223331	0.0318655	0.0788517	-0.0392503	0.0753294	0.0085616	0.0911107	-0.0225509	0.0896406	0.0455215	0.078883	0.0544279	0.0773521	0.0630442	0.0742901	0.0707185	0.0690346	0.0772128	0.0621459	0.0824676	0.0542241	0.0867727	0.0456842	0.0900912	0.0367016	0.0920279	0.0272722	0.0929412	0.0120249	0.091355	0.00164139
nyassanus	F1_Des	4	215	Lnya_of	F1Des_Lnya_1	-0.0082409	0.0930374	-0.0256379	-0.128165	-0.00292577	-0.0300165	-0.0672561	0.0427808	0.00717471	-0.0758596	-0.12255	-0.0414066	0.0901083	0.0251641	0.034925	0.0801975	-0.0370246	0.077858	0.00685546	0.0929544	-0.0196625	0.0897333	0.0454477	0.0789089	0.0540082	0.076244	0.0621597	0.0722827	0.0694518	0.0672003	0.0756534	0.06073	0.0811139	0.0532873	0.0853771	0.0450166	0.0883493	0.0362843	0.0899505	0.0270169	0.0900311	0.0122291	0.088981	0.00220604
nyassanus	F1_Des	4	216	Lnya_of	F1Des_Lnya_1	-0.00759278	0.0960889	-0.0240332	-0.121952	-0.00799921	-0.0251768	-0.0692062	0.0415166	0.0141341	-0.0846805	-0.121667	-0.0404761	0.0902175	0.0193561	0.0338111	0.0821756	-0.0377181	0.0801626	0.00959515	0.0958743	-0.0219969	0.0933142	0.0460673	0.0802659	0.0548804	0.0775296	0.0628341	0.073234	0.0694786	0.0669862	0.0752067	0.0598531	0.0800388	0.0520359	0.0839542	0.0439099	0.0870335	0.0349544	0.0893348	0.0261326	0.0904489	0.0114641	0.090025	0.00128341
nyassanus	F1_Des	4	217	Lnya_of	F1Des_Lnya_1	-0.00548766	0.0862422	-0.0166848	-0.12838	-0.00461928	-0.0319249	-0.0670597	0.0434535	0.0118476	-0.0882461	-0.125603	-0.0300589	0.0893176	0.0241473	0.0307312	0.0768176	-0.0350107	0.0728412	0.00949618	0.0854947	-0.0191799	0.0842517	0.0457673	0.0772814	0.0542824	0.0752693	0.062506	0.0722665	0.069965	0.0677915	0.0761924	0.0614042	0.0809703	0.0536064	0.0848005	0.0452253	0.0874797	0.0363637	0.0891388	0.027402	0.089215	0.0127958	0.0876489	0.00315432
ovum	F1_Des	3	218	Lov_of1	F1Des_Lov_1	-0.00835214	0.129048	-0.0317496	-0.121166	0.0020227	-0.039805	-0.0681987	0.0406137	0.0121693	-0.0823611	-0.117961	-0.0502095	0.0888704	0.02004	0.0431194	0.081137	-0.0423532	0.092296	0.0162017	0.113459	-0.0267979	0.115709	0.0465685	0.0797731	0.0555309	0.0764881	0.0638618	0.0725164	0.0709651	0.0665591	0.0767496	0.0594529	0.0813724	0.051292	0.0847586	0.042844	0.0870866	0.0338332	0.0883689	0.0246845	0.0885049	0.0101407	0.0870886	0.000428734
ovum	F1_Des	3	219	Lov_of1	F1Des_Lov_1	-0.0128399	0.11179	-0.0359055	-0.124931	0.00744901	-0.0258833	-0.0668469	0.0405584	0.0215554	-0.0740488	-0.118389	-0.0459403	0.0911847	0.0201372	0.0325005	0.0878521	-0.0402061	0.086098	0.00599388	0.104549	-0.0268151	0.101443	0.0471968	0.0844373	0.0561492	0.0802983	0.0645115	0.0751461	0.0716646	0.0684799	0.0777398	0.0609477	0.0828075	0.052735	0.0869699	0.0440242	0.089561	0.0347497	0.0909971	0.0252585	0.0909011	0.0101014	0.0889983	2.74E-05
ovum	F1_Des	3	220	Lov_of1	F1Des_Lov_1	-0.0120766	0.107768	-0.0344574	-0.12663	-0.00813197	-0.0205435	-0.0677109	0.0429204	0.0234779	-0.0772174	-0.117257	-0.0398813	0.0892681	0.0222403	0.0315547	0.0850559	-0.0397725	0.0820194	0.00557854	0.101728	-0.0240845	0.100118	0.0464796	0.0827502	0.0554827	0.0792788	0.0635076	0.0741277	0.0705418	0.0678242	0.0767646	0.0606572	0.0817853	0.0526934	0.0855318	0.0440461	0.0879416	0.0349621	0.0891813	0.0256712	0.0893324	0.0108057	0.0879912	0.000744294
ovum	F1_Des	3	221	Lov_of1	F1Des_Lov_1	-0.0130591	0.100936	-0.033671	-0.124672	-0.00572362	-0.0233898	-0.0676465	0.0429666	0.0208586	-0.0774769	-0.118447	-0.0427329	0.0924675	0.02088	0.0286717	0.0842647	-0.0396541	0.0798993	0.00316192	0.0962851	-0.024838	0.0948001	0.0459609	0.0822966	0.055181	0.0795392	0.0639207	0.0752726	0.0712292	0.0689477	0.0776629	0.0617502	0.082842	0.0536025	0.0870163	0.0448971	0.0898825	0.035675	0.0918924	0.0262071	0.0920252	0.0108699	0.0902367	0.000590005
ovum	F1_Des	3	222	Lov_of1	F1Des_Lov_1	-0.0098991	0.102077	-0.0360092	-0.126198	-0.00873461	-0.0183904	-0.0674204	0.043897	0.0231275	-0.0729974	-0.118286	-0.0451038	0.0918491	0.0216698	0.0291037	0.0844524	-0.0388312	0.0810112	0.00483609	0.0969878	-0.0229495	0.0955691	0.0461111	0.0828099	0.0555035	0.0802456	0.0644903	0.0761194	0.0726493	0.0701236	0.0790598	0.0624897	0.0842311	0.0540326	0.0880927	0.0449571	0.0902762	0.0354238	0.0915378	0.0258291	0.0915077	0.010567	0.0893732	0.000422101
ovum	F1_Des	3	223	Lov_of1	F1Des_Lov_1	-0.0138815	0.109154	-0.0385156	-0.126133	-0.00347858	-0.0238196	-0.0675684	0.0397019	0.020079	-0.0716352	-0.116363	-0.0443706	0.0930981	0.0221104	0.0337862	0.0860685	-0.042052	0.0829039	0.00538592	0.102428	-0.0270482	0.099194	0.0464754	0.0837877	0.0558981	0.0804897	0.0645365	0.0755747	0.072123	0.0692869	0.078738	0.0619911	0.0844343	0.0538697	0.0886586	0.0448384	0.0915	0.0353651	0.0928905	0.0255576	0.0923587	0.0100438	0.0899888	-0.000134542
ovum	F1_Des	3	224	Lov_of1	F1Des_Lov_1	-0.0124475	0.113315	-0.0338696	-0.12473	-0.0013902	-0.0290645	-0.0674067	0.0413127	0.018055	-0.0775946	-0.116872	-0.0463511	0.0911761	0.0203172	0.0360063	0.085672	-0.0413761	0.0851783	0.00522525	0.108037	-0.0248986	0.10509	0.0468436	0.083052	0.0559516	0.0795699	0.0643569	0.0746259	0.0715462	0.0681696	0.0772468	0.0604803	0.0823692	0.0524088	0.0861803	0.0436769	0.0891279	0.0346322	0.0908329	0.0252679	0.0907477	0.0103065	0.0885155	0.000353018
ovum	F1_Des	3	225	Lov_of1	F1Des_Lov_1	-0.00987393	0.109521	-0.0366801	-0.128176	-0.00284643	-0.024255	-0.0680055	0.044565	0.0237203	-0.0771644	-0.113958	-0.0529644	0.0911949	0.0200376	0.0352775	0.0840993	-0.0388093	0.0868813	0.00654324	0.103261	-0.0231775	0.102355	0.0468386	0.082956	0.0566185	0.0803925	0.0655025	0.0756524	0.0730294	0.0690278	0.0792805	0.0613102	0.084055	0.0527425	0.0873656	0.0436121	0.0897943	0.0342881	0.0910708	0.0247753	0.0904707	0.00979724	0.0880165	-5.98E-05
ovum	F1_Des	3	226	Lov_of1	F1Des_Lov_1	-0.0129258	0.109337	-0.037278	-0.118201	0.00324382	-0.0295096	-0.0706856	0.0382719	0.0234546	-0.0785502	-0.117942	-0.0424742	0.0924008	0.0185077	0.0325189	0.0868664	-0.0415266	0.0842186	0.00571496	0.103388	-0.02511	0.102034	0.0467469	0.0845567	0.056377	0.0808989	0.0646936	0.0755343	0.0722239	0.0689908	0.0786877	0.0616261	0.0843279	0.0535276	0.0885262	0.0444792	0.0911316	0.0348722	0.0921768	0.0251931	0.0915576	0.00985141	0.0897165	-0.000387334
ovum	F1_Des	3	227	Lov_of1	F1Des_Lov_1	-0.0122279	0.102355	-0.0336017	-0.122239	0.00364047	-0.030691	-0.0693734	0.0382845	0.0225149	-0.0742791	-0.122026	-0.042668	0.0931997	0.0221914	0.0342614	0.0811584	-0.0401301	0.0778609	0.00675943	0.0959851	-0.0244938	0.0943046	0.0457608	0.0808557	0.0551137	0.0792659	0.0638943	0.0752041	0.0716432	0.0693556	0.0784733	0.0624179	0.0843467	0.0544308	0.0886383	0.0455537	0.0918619	0.0361297	0.0928859	0.0263135	0.092724	0.0109182	0.0908375	0.00058537
ovum	F1_Des	3	228	Lov_of1	F1Des_Lov_1	-0.0125944	0.10837	-0.0366933	-0.123446	-0.00833572	-0.0252153	-0.0686716	0.0393926	0.0221263	-0.073108	-0.117962	-0.0436926	0.0922725	0.0219985	0.0324449	0.0827038	-0.0392668	0.0821117	0.00724842	0.0991812	-0.0250216	0.0988984	0.0459322	0.0819713	0.0553575	0.0796674	0.0642055	0.0754815	0.0720295	0.0694754	0.0784339	0.062039	0.0840327	0.0539438	0.0880596	0.044926	0.0905584	0.0354931	0.0919688	0.025881	0.0919743	0.0105478	0.0903964	0.000233522
ovum	F1_Des	3	229	Lov_of1	F1Des_Lov_1	-0.0131517	0.107517	-0.0359966	-0.118969	0.00056326	-0.0284166	-0.0688464	0.0345804	0.018932	-0.076487	-0.117268	-0.0404894	0.0922847	0.0196444	0.0367681	0.085465	-0.0416197	0.0857485	0.00507703	0.103074	-0.0248137	0.101062	0.046836	0.0843688	0.0566033	0.0812814	0.0653651	0.0759084	0.0728435	0.0691629	0.078892	0.0614494	0.0841497	0.0531279	0.087881	0.0440575	0.090291	0.0346381	0.0919973	0.0251019	0.0913374	0.00987644	0.0893222	-0.000281635
ovum	F1_Des	3	230	Lov_of1	F1Des_Lov_1	-0.0105886	0.106938	-0.0347456	-0.122213	-0.00282724	-0.0277301	-0.0687081	0.0365443	0.0169796	-0.0710324	-0.118445	-0.0495717	0.0937144	0.0209524	0.0362058	0.0818139	-0.0401334	0.0816612	0.00946896	0.0991068	-0.0241472	0.0980719	0.0458859	0.0814373	0.0552704	0.0792132	0.0641641	0.0753606	0.0725078	0.069978	0.0795599	0.0627687	0.084813	0.0541112	0.0886335	0.0450394	0.0914801	0.0356117	0.0931913	0.0259717	0.0933427	0.0104378	0.0920317	-5.72E-05
ovum	F1_Des	3	231	Lov_of1	F1Des_Lov_1	-0.011754	0.108419	-0.037107	-0.124889	0.0023484	-0.0249879	-0.0647126	0.0403245	0.023195	-0.0705121	-0.119992	-0.0534143	0.0917791	0.0234771	0.0358211	0.0827664	-0.0379881	0.0817113	0.00919076	0.100501	-0.0248499	0.0991645	0.0460224	0.0818939	0.0554222	0.0795661	0.0641396	0.0752101	0.0719127	0.0692491	0.0783772	0.0619177	0.0835604	0.053635	0.0874965	0.0447369	0.0901992	0.0354305	0.0916578	0.0258801	0.0912874	0.0106968	0.0894751	0.000530884
ovum	F1_Des	3	232	Lov_of1	F1Des_Lov_1	-0.0122526	0.104057	-0.0383188	-0.121246	-0.00164231	-0.0267249	-0.0673804	0.0410054	0.0165222	-0.078115	-0.119597	-0.0518553	0.0933237	0.0225242	0.0342471	0.0847066	-0.0374179	0.083464	0.00491508	0.099444	-0.0240322	0.0961245	0.0462654	0.0831284	0.0556733	0.0800883	0.0642011	0.0752366	0.071588	0.0689246	0.0782365	0.0618194	0.084047	0.0540039	0.0887086	0.04522	0.0918025	0.0357474	0.0932094	0.0259645	0.092183	0.0105456	0.0898962	0.000403787
ovum	F1_Des	3	233	Lov_of1	F1Des_Lov_1	-0.0125327	0.105068	-0.0415768	-0.121004	-0.00132925	-0.0252973	-0.0662264	0.0379793	0.0173712	-0.0705565	-0.119165	-0.0523565	0.0943195	0.0226832	0.0340376	0.0836734	-0.0387461	0.0800125	0.00604745	0.0997268	-0.0239808	0.0967829	0.0457195	0.083989	0.056039	0.0824708	0.0654983	0.0779537	0.0740358	0.071552	0.0806416	0.063579	0.0860698	0.0548224	0.0900811	0.0454907	0.0928162	0.0358152	0.0942621	0.0258175	0.0933186	0.0100738	0.0911643	-0.000316993
ovum	F1_Des	3	234	Lov_of1	F1Des_Lov_1	-0.0155621	0.106272	-0.0333083	-0.122264	-0.00183905	-0.0241893	-0.0674525	0.0382817	0.0192662	-0.0764627	-0.122051	-0.039685	0.0921098	0.0208606	0.0335363	0.0848318	-0.0397419	0.0806746	0.00352649	0.103291	-0.0272758	0.0978074	0.0463469	0.0826949	0.0555166	0.0794673	0.0637855	0.0745203	0.0713344	0.0685697	0.0778406	0.0614555	0.083303	0.0534802	0.087579	0.0447841	0.0906749	0.0355445	0.0920738	0.0259207	0.0914782	0.0107045	0.0891185	0.000700618
ovum	F1_Des	3	235	Lov_of1	F1Des_Lov_1	-0.0117671	0.104536	-0.0314283	-0.121269	-0.000795637	-0.0309587	-0.067889	0.0430218	0.0237244	-0.0724704	-0.120039	-0.0491019	0.0922607	0.0193959	0.03319	0.0823023	-0.0399509	0.0818946	0.00649725	0.0979861	-0.023655	0.0973648	0.0458274	0.0798835	0.0549067	0.0775157	0.0635154	0.0737336	0.071404	0.0684614	0.078088	0.061521	0.083675	0.0535984	0.0876301	0.0447041	0.0905772	0.0354849	0.0918839	0.0259081	0.0919379	0.0106808	0.0902139	0.000476674
ovum	F1_Des	3	236	Lov_of1	F1Des_Lov_1	-0.0112771	0.0944058	-0.0330445	-0.122437	-0.000881173	-0.0293344	-0.0663505	0.0391989	0.0252035	-0.0744334	-0.124356	-0.0415693	0.0912959	0.0248359	0.0325241	0.0796518	-0.0360382	0.0752314	0.00583407	0.0908636	-0.0199582	0.0878065	0.0458794	0.0801952	0.055063	0.0796863	0.064244	0.0764816	0.0721473	0.0704423	0.0785311	0.0629464	0.0837095	0.0546857	0.0874645	0.0456443	0.0897737	0.0363029	0.0912811	0.026825	0.0911326	0.0117627	0.08885	0.00175977
ovum	F1_Des	3	237	Lov_of1	F1Des_Lov_1	-0.0096276	0.100021	-0.0374742	-0.114815	-0.0047274	-0.028639	-0.0672113	0.0397842	0.0162269	-0.068092	-0.126725	-0.0572887	0.0970115	0.0222561	0.0336495	0.081541	-0.0388599	0.075596	0.00750821	0.0936323	-0.0229748	0.0925937	0.0452247	0.0800851	0.0544123	0.0782015	0.0631447	0.0747138	0.0709667	0.0692057	0.0779496	0.0625062	0.08432	0.0550998	0.0895289	0.046583	0.09357	0.0373659	0.0960888	0.0274491	0.0969195	0.0110856	0.095308	-5.73E-05
ovum	F1_Des	3	238	Lov_of1	F1Des_Lov_1	-0.0123582	0.103682	-0.0418681	-0.122205	-0.00258717	-0.0228171	-0.0654422	0.0396273	0.0176251	-0.0658881	-0.121163	-0.0601541	0.0954844	0.0226596	0.0350933	0.0837823	-0.0377597	0.0808789	0.00853384	0.0980863	-0.0225433	0.0959398	0.0457887	0.0837786	0.0558705	0.0820139	0.0653057	0.0776694	0.073641	0.0711241	0.0801661	0.0634572	0.0860577	0.0552414	0.0908271	0.0461917	0.0939499	0.0361093	0.0954593	0.0259569	0.0942657	0.0101086	0.0918883	-0.000314054
ovum	F1_Des	3	239	Lov_of1	F1Des_Lov_1	-0.0104045	0.106005	-0.0403597	-0.12311	0.00418571	-0.0256445	-0.0683145	0.0392396	0.0267401	-0.0696104	-0.116003	-0.045778	0.0922988	0.021728	0.0344528	0.0832997	-0.0404394	0.0832525	0.0074871	0.0994054	-0.02432	0.0975481	0.0461418	0.0839044	0.0562179	0.0822759	0.0660849	0.0777126	0.0741831	0.070654	0.0800665	0.0623948	0.0848024	0.0536061	0.0884311	0.044377	0.0906304	0.034848	0.0922037	0.0252197	0.091316	0.0099201	0.0887827	-9.84E-05
ovum	F1_Des	3	240	Lov_of1	F1Des_Lov_1	-0.0111538	0.112998	-0.037188	-0.123884	0.0018696	-0.0296799	-0.0706221	0.0388988	0.0327407	-0.0693798	-0.114508	-0.0396349	0.0901376	0.0195338	0.0338008	0.0857467	-0.0391744	0.0889293	0.00783742	0.103554	-0.0228461	0.104813	0.0467382	0.0830302	0.0565438	0.0804902	0.0649122	0.0748623	0.071804	0.0680102	0.0776639	0.0603621	0.0824319	0.0520813	0.0858633	0.0431975	0.0885761	0.0340696	0.0898761	0.0246848	0.089481	0.00991065	0.0876513	-9.05E-05
ovum	F1_Des	3	241	Lov_of1	F1Des_Lov_1	-0.0130816	0.103973	-0.0396804	-0.127896	-0.0188861	-0.0152906	-0.0643808	0.0377216	0.0285917	-0.0664708	-0.119189	-0.0476499	0.0931731	0.0241151	0.0337259	0.083983	-0.038127	0.0788908	0.00409464	0.100078	-0.0235145	0.0967483	0.0459889	0.0842676	0.0562349	0.0822265	0.0654625	0.0772991	0.0733188	0.0706719	0.0798824	0.0629892	0.0851356	0.0544214	0.0890746	0.0451776	0.0918734	0.0356282	0.0930945	0.0257238	0.0920951	0.010294	0.0894956	0.000238143
ovum	F1_Des	3	242	Lov_of1	F1Des_Lov_1	-0.011926	0.113319	-0.0337431	-0.117625	-0.0152762	-0.022854	-0.0694671	0.0365488	0.0171546	-0.0729443	-0.117956	-0.0437542	0.0928263	0.018822	0.0357504	0.0837087	-0.0424138	0.0843316	0.00807969	0.104525	-0.0251595	0.105641	0.046245	0.0818874	0.055204	0.0784047	0.0636284	0.0738839	0.070954	0.0677677	0.0773759	0.0606448	0.0832009	0.0530021	0.087232	0.0442106	0.0902502	0.035033	0.0924044	0.0255831	0.0926337	0.010202	0.0912222	-0.000239615
ovum	F1_Des	3	243	Lov_of1	F1Des_Lov_1	-0.0104071	0.0978854	-0.0371208	-0.124722	-0.00991154	-0.0233402	-0.0623472	0.0409253	0.0233533	-0.0750782	-0.120467	-0.0507076	0.0899836	0.0223283	0.0290063	0.0858058	-0.0342384	0.0809399	0.0027936	0.0949521	-0.0193961	0.0924055	0.0460769	0.086468	0.0568185	0.0839976	0.0665741	0.0782114	0.0734042	0.0703276	0.0785787	0.0621603	0.0828305	0.0534439	0.0860109	0.0444218	0.0885367	0.0351752	0.0899395	0.0258267	0.0896345	0.0110185	0.0874076	0.000988812
ovum	F1_Des	3	244	Lov_of1	F1Des_Lov_1	-0.0087043	0.104848	-0.0413532	-0.123961	-0.00330774	-0.025462	-0.0650862	0.0417791	0.0227999	-0.0663321	-0.121218	-0.0585161	0.093134	0.0242197	0.0341834	0.083589	-0.0374341	0.0808278	0.00848199	0.0986223	-0.0218694	0.0981572	0.0457981	0.0834829	0.0556288	0.0814697	0.0649044	0.0770338	0.0724558	0.0702004	0.0783802	0.0623296	0.0836439	0.0540763	0.0878297	0.0452156	0.091041	0.0359366	0.0928714	0.0262867	0.0929752	0.0106895	0.0908638	0.000357576
ovum	F1_Des	3	245	Lov_of1	F1Des_Lov_1	-0.0136871	0.109257	-0.0362838	-0.121796	-0.0079983	-0.0258335	-0.067599	0.0384602	0.0224611	-0.0695006	-0.119638	-0.0427656	0.0926309	0.0213785	0.0325523	0.0832277	-0.0403517	0.0822222	0.00400037	0.101828	-0.0266292	0.0998736	0.0458078	0.081179	0.0549023	0.0783633	0.063447	0.074157	0.0713663	0.0687227	0.0781524	0.0618001	0.083747	0.0537192	0.0877863	0.0448014	0.0907479	0.0355156	0.0923089	0.0258656	0.092415	0.0104701	0.0903884	0.000195301
ovum	F1_Des	3	246	Lov_of1	F1Des_Lov_1	-0.0131029	0.103904	-0.0302989	-0.120043	-0.00883947	-0.0286405	-0.0673853	0.0360632	0.015951	-0.0713249	-0.122353	-0.0416912	0.092963	0.0199193	0.0341647	0.0818595	-0.0406047	0.080914	0.0059529	0.0973696	-0.0248699	0.0956247	0.0458646	0.0810628	0.0550037	0.0785667	0.0635234	0.0743597	0.0712314	0.0686908	0.0779689	0.0617851	0.0832026	0.0536545	0.0873813	0.0449432	0.0904451	0.0357707	0.0922097	0.0262572	0.0925752	0.0109753	0.0915273	0.00054244
ovum	F1_Des	3	247	Lov_of1	F1Des_Lov_1	-0.0147504	0.109063	-0.040823	-0.121934	-0.00768069	-0.0226056	-0.0648528	0.0380845	0.0174425	-0.0705525	-0.120653	-0.0534284	0.0948133	0.0230514	0.0358779	0.0839707	-0.0417879	0.0800108	0.00506923	0.102901	-0.0254064	0.100344	0.0458146	0.0828729	0.0554838	0.0807128	0.0647311	0.07653	0.0729501	0.0706699	0.0797693	0.0631991	0.0858255	0.0550691	0.0906518	0.0460184	0.093496	0.0359329	0.0946463	0.0259375	0.0941749	0.010072	0.0917726	-0.000363628
ovum	F1_Des	3	248	Lov_of1	F1Des_Lov_1	-0.0131562	0.106067	-0.037293	-0.12164	-0.0010718	-0.0250039	-0.0652126	0.0380844	0.0181392	-0.0727384	-0.120392	-0.0526932	0.0932078	0.0210262	0.0337447	0.0844552	-0.0392577	0.0810392	0.0047334	0.100058	-0.0246686	0.0978587	0.0459719	0.0838946	0.0559264	0.08171	0.0653083	0.0772663	0.0735158	0.0707978	0.0800488	0.0630697	0.0852044	0.0544216	0.0893569	0.0452643	0.0920731	0.0355489	0.0931531	0.0257343	0.0925681	0.0102771	0.0905874	-4.10E-05
ovum	F1_Des	3	249	Lov_of1	F1Des_Lov_1	-0.012991	0.105767	-0.0358026	-0.119941	-0.0142861	-0.024046	-0.0687732	0.0383549	0.0189488	-0.0697617	-0.121159	-0.0439994	0.0940597	0.0198155	0.0328374	0.0850805	-0.0416884	0.0802205	0.00679742	0.0993457	-0.0256496	0.0981851	0.0460486	0.0831357	0.0555863	0.0804416	0.0645038	0.0761007	0.072574	0.0701763	0.0794418	0.0627242	0.0848605	0.0543909	0.0892172	0.0453138	0.0920091	0.0357856	0.0937293	0.0259599	0.0934594	0.0102858	0.0913412	-0.000118189
ovum	F1_Des	3	250	Lov_of1	F1Des_Lov_1	-0.0133762	0.0976219	-0.0448606	-0.122267	-0.0109144	-0.0204574	-0.0652392	0.0381736	0.0293766	-0.0684446	-0.120579	-0.0412928	0.0926071	0.0267073	0.0284103	0.0845257	-0.039131	0.0756924	0.00177079	0.0945011	-0.0242797	0.0898994	0.0452925	0.0850278	0.0554574	0.0827244	0.0645779	0.077637	0.0721089	0.0709213	0.0783639	0.0632449	0.0836896	0.0547971	0.0878901	0.0459414	0.0909053	0.0364459	0.0928469	0.0269041	0.0926439	0.0110069	0.0903071	0.000672959
ovum	F1_Des	3	251	Lov_of1	F1Des_Lov_1	-0.0142881	0.107913	-0.0280792	-0.111436	-0.0056519	-0.0306222	-0.0717935	0.0363644	0.0207801	-0.0766004	-0.12037	-0.0441843	0.0943433	0.0127823	0.0336906	0.0828268	-0.0427834	0.0812557	0.00415008	0.103068	-0.0279282	0.0996719	0.0462421	0.0818515	0.0557765	0.0795348	0.0648232	0.0752005	0.0723475	0.0687703	0.0788923	0.0614182	0.08426	0.0532345	0.0884697	0.04434	0.0916957	0.0350902	0.0936539	0.0254617	0.0943017	0.00979241	0.0925487	-0.000743058
ovum	F1_Des	3	252	Lov_of1	F1Des_Lov_1	-0.00805573	0.112288	-0.0348094	-0.123576	-0.00376193	-0.0252798	-0.0670165	0.0407544	0.0211945	-0.0770124	-0.116545	-0.048024	0.0896462	0.0219057	0.0350686	0.0832988	-0.0378234	0.0872304	0.0102783	0.10185	-0.0228645	0.104419	0.0462486	0.0813214	0.0554302	0.0786855	0.063674	0.0740055	0.0709516	0.0678782	0.0769752	0.0605688	0.0817857	0.0524234	0.0857523	0.0438444	0.0881651	0.0347952	0.0896433	0.0255857	0.0891856	0.0107735	0.0875963	0.000742854
ovum	F1_Des	8	253	Lov_of2	F1Des_Lov_2	-0.00835668	0.0918087	-0.0320331	-0.123117	-0.0137405	-0.016386	-0.0665795	0.0417597	0.0157713	-0.0694711	-0.120835	-0.0551612	0.0942771	0.019744	0.0285364	0.0834814	-0.0337315	0.078724	-0.000313512	0.0906957	-0.0173876	0.0891309	0.045913	0.0831453	0.0555235	0.0809131	0.0647586	0.0766663	0.0724056	0.0701618	0.0787555	0.0626433	0.0843402	0.0545282	0.0888248	0.0456846	0.0920702	0.0362886	0.093871	0.0265024	0.0938764	0.0107691	0.091962	0.000283233
ovum	F1_Des	8	254	Lov_of2	F1Des_Lov_2	-0.0145744	0.113798	-0.0339105	-0.117656	-0.00676161	-0.0214126	-0.0725935	0.0309001	0.0185133	-0.0704098	-0.112258	-0.0416678	0.0952806	0.0145646	0.0383384	0.0847378	-0.0443522	0.0880285	0.00403236	0.108436	-0.0285328	0.105426	0.0469225	0.0827849	0.0562336	0.0795857	0.0649746	0.0746372	0.0725817	0.0683068	0.0791156	0.0609084	0.0845858	0.0526569	0.0892221	0.0439754	0.0924679	0.0345463	0.0946731	0.0247835	0.0954542	0.00893688	0.0935976	-0.00208273
ovum	F1_Des	8	255	Lov_of2	F1Des_Lov_2	-0.0127546	0.109608	-0.0318047	-0.121119	-0.0104904	-0.0168725	-0.0714238	0.035022	0.0151943	-0.0751032	-0.115006	-0.0422783	0.0932827	0.0174458	0.0370054	0.0852329	-0.0409704	0.0856791	0.00365075	0.106379	-0.0244583	0.102162	0.0468755	0.0832659	0.0559994	0.0795406	0.0644927	0.0745438	0.0716051	0.0679564	0.0778984	0.0606475	0.0832057	0.0525827	0.087556	0.0439578	0.0907948	0.0347744	0.0926662	0.0252117	0.0929516	0.00976818	0.091303	-0.000640457
ovum	F1_Des	8	256	Lov_of2	F1Des_Lov_2	-0.013922	0.110237	-0.0326554	-0.123554	-0.00896555	-0.0181146	-0.0693387	0.0367189	0.0166412	-0.0729416	-0.117588	-0.0433138	0.0927228	0.0188026	0.0359661	0.0839295	-0.0415051	0.0838812	0.00238837	0.107351	-0.0255031	0.103304	0.0463982	0.0822304	0.0556458	0.0792046	0.0642751	0.0746756	0.0719293	0.068615	0.0784426	0.0613498	0.0835193	0.0530332	0.087542	0.0442054	0.0905214	0.0349878	0.0922056	0.0254351	0.0925354	0.0100807	0.0912573	-0.00031099
ovum	F1_Des	8	257	Lov_of2	F1Des_Lov_2	-0.0137951	0.101359	-0.0309731	-0.125085	-0.0125536	-0.0190628	-0.0692399	0.0395364	0.0168432	-0.0753588	-0.119318	-0.041485	0.0948195	0.0195184	0.0320085	0.0830941	-0.0404559	0.0802795	0.00148211	0.0985444	-0.0248403	0.0947841	0.046022	0.0817949	0.0553234	0.0792617	0.064173	0.0751988	0.0720234	0.0693778	0.0789456	0.0623476	0.0848723	0.0543906	0.0893979	0.0454626	0.0925554	0.0359366	0.0943875	0.0261005	0.0939367	0.0102319	0.091378	-5.98E-05
ovum	F1_Des	8	258	Lov_of2	F1Des_Lov_2	-0.0143185	0.0984137	-0.0271963	-0.123814	-0.0158637	-0.0166615	-0.0674338	0.0423921	0.0198491	-0.079251	-0.118783	-0.042627	0.0921104	0.0193514	0.0310702	0.0828104	-0.0390844	0.0778354	-0.00161287	0.0971655	-0.0239425	0.0926164	0.046289	0.0819241	0.0552061	0.078602	0.0633731	0.0738764	0.0705205	0.0677464	0.0768088	0.0607507	0.082104	0.0529336	0.086259	0.0444074	0.0894187	0.0354238	0.0913697	0.0261062	0.0920227	0.010955	0.0903411	0.00072245
ovum	F1_Des	8	259	Lov_of2	F1Des_Lov_2	-0.0138333	0.0983032	-0.0304711	-0.126795	-0.00795631	-0.0200019	-0.0683996	0.0390706	0.0168554	-0.0650215	-0.119652	-0.0428713	0.094271	0.0215079	0.0328975	0.0807817	-0.0398386	0.0772199	0.00263985	0.0947918	-0.0243913	0.0914579	0.0457054	0.0803365	0.0549246	0.0785298	0.0638107	0.0751105	0.0719199	0.0697405	0.0789824	0.0627946	0.0847086	0.0547061	0.0888199	0.0455906	0.0918022	0.0362245	0.0936944	0.0265214	0.0937663	0.0108699	0.092155	0.000365407
solidus	F1_Des	7	260	Lsol_of1	F1Des_Lsol_1	-0.0131347	0.111299	-0.0374771	-0.121217	-0.00244467	-0.0290861	-0.0682407	0.0312391	0.0142791	-0.0751847	-0.118853	-0.0416841	0.0945498	0.0218242	0.038312	0.0832613	-0.0428619	0.0836134	0.00765131	0.105389	-0.0269961	0.102862	0.0460461	0.0816922	0.0554492	0.079571	0.0647974	0.0760103	0.0730756	0.0701092	0.0800224	0.0627657	0.0858495	0.0545543	0.0902811	0.0453916	0.0933015	0.0355732	0.0945658	0.0254404	0.0940328	0.00984633	0.0918913	-0.000698304
solidus	F1_Des	7	261	Lsol_of1	F1Des_Lsol_1	-0.0109607	0.109056	-0.0380898	-0.119236	-0.0100428	-0.0264176	-0.0690843	0.0324071	0.0150627	-0.074954	-0.121246	-0.0462883	0.0951188	0.0205624	0.0375281	0.0846376	-0.0408689	0.0833543	0.0086162	0.104645	-0.0268873	0.102133	0.0461372	0.0832456	0.0558207	0.0810508	0.0652595	0.0768317	0.0734572	0.0707511	0.0806777	0.0631244	0.0860567	0.0546059	0.0903164	0.0452569	0.0932339	0.0356572	0.0950749	0.0256318	0.0945918	0.00972994	0.0928051	-0.000981798
solidus	F1_Des	7	262	Lsol_of1	F1Des_Lsol_1	-0.0118808	0.105358	-0.0395179	-0.115709	0.00016667	-0.0332096	-0.0704806	0.0329648	0.0159422	-0.0785093	-0.120502	-0.0437828	0.0970308	0.0220206	0.0347632	0.0817235	-0.0432908	0.0798501	0.00464337	0.100061	-0.0256226	0.0974146	0.0453925	0.0810611	0.0547379	0.0790498	0.0638447	0.0757042	0.0722424	0.0702537	0.0794129	0.0633494	0.0857618	0.0555722	0.0909318	0.0464207	0.0945408	0.0370179	0.0969355	0.0264831	0.0966311	0.00984512	0.0938977	-0.000803992
solidus	F1_Des	7	263	Lsol_of1	F1Des_Lsol_1	-0.0122587	0.109388	-0.0389157	-0.12118	-0.00744225	-0.0274171	-0.0675073	0.0320835	0.0127019	-0.0772944	-0.120579	-0.0498667	0.0957501	0.0233604	0.0405417	0.0810042	-0.0430923	0.081418	0.00946215	0.104481	-0.0273394	0.101402	0.0459479	0.0811001	0.0555602	0.0802484	0.0649864	0.0766998	0.073769	0.0712241	0.0813952	0.0640504	0.087411	0.0554871	0.0917017	0.0456147	0.0942862	0.0358186	0.0955628	0.0256286	0.0947092	0.00965669	0.0922394	-0.000665792
solidus	F1_Des	7	264	Lsol_of1	F1Des_Lsol_1	-0.0128514	0.106237	-0.0361152	-0.121792	-0.00361889	-0.0291151	-0.0673356	0.033469	0.0129255	-0.0786634	-0.122757	-0.0437916	0.0948487	0.0235238	0.0377455	0.0812478	-0.0416222	0.0796048	0.00819243	0.102291	-0.0267983	0.100089	0.0456991	0.0798765	0.05502	0.0783264	0.0641028	0.0755177	0.0729293	0.0708645	0.0803238	0.0637016	0.0862981	0.0553527	0.090831	0.0460056	0.0934634	0.0361437	0.0946543	0.0262266	0.0937919	0.0104615	0.0918159	0.000150789
solidus	F1_Des	7	265	Lsol_of1	F1Des_Lsol_1	-0.0116227	0.108491	-0.0347442	-0.119675	-0.00834418	-0.0290867	-0.070447	0.033825	0.0150184	-0.0770106	-0.119908	-0.0392846	0.0954385	0.0209491	0.0375111	0.0821915	-0.0450003	0.0797602	0.00478949	0.104343	-0.0268843	0.102735	0.0455821	0.0801433	0.054887	0.0780022	0.0639786	0.0750754	0.0723466	0.0697563	0.0794326	0.0626365	0.0849489	0.0544054	0.0897688	0.0456576	0.0931994	0.0359941	0.0949374	0.0261481	0.0950861	0.0101171	0.0928024	-0.000548106
solidus	F1_Des	7	266	Lsol_of1	F1Des_Lsol_1	-0.0122174	0.114853	-0.0355504	-0.120083	-0.00913521	-0.0281373	-0.069584	0.030224	0.0154611	-0.0772173	-0.116829	-0.0380663	0.094232	0.0202609	0.0418139	0.0817828	-0.0462693	0.0837292	0.00874502	0.109024	-0.0300678	0.107134	0.0462874	0.0812013	0.0560072	0.0799886	0.0653696	0.0760715	0.0735369	0.0696986	0.080478	0.0624438	0.0858304	0.0537564	0.0900362	0.0445233	0.0926749	0.0349194	0.0941716	0.0250777	0.0933914	0.00939509	0.0910311	-0.000816232
solidus	F1_Des	7	267	Lsol_of1	F1Des_Lsol_1	-0.0122033	0.107622	-0.0375027	-0.120473	-0.00619052	-0.0270747	-0.0677956	0.0339742	0.0175597	-0.0845935	-0.120284	-0.0404765	0.0947461	0.0214294	0.0356021	0.0845691	-0.0441917	0.0812197	0.00708168	0.102021	-0.0267018	0.100741	0.0461349	0.0830721	0.0556771	0.0808192	0.0651621	0.076824	0.0733118	0.0705895	0.0802419	0.0630695	0.0857987	0.0545901	0.0903222	0.0454756	0.0930484	0.0355973	0.0945205	0.0256803	0.0940944	0.00980131	0.0914925	-0.000603423
solidus	F1_Des	7	268	Lsol_of1	F1Des_Lsol_1	-0.0142126	0.112237	-0.0415018	-0.120109	0.00095076	-0.0299755	-0.068456	0.0330854	0.015347	-0.076979	-0.119727	-0.0433215	0.0953029	0.0241284	0.0390595	0.0826317	-0.0447045	0.0811957	0.00762311	0.106537	-0.0288916	0.105088	0.0457724	0.0815461	0.0551462	0.079245	0.0639709	0.075089	0.071921	0.0693549	0.0790962	0.0626362	0.085208	0.0545659	0.0900133	0.0458502	0.0934134	0.0359563	0.0950052	0.0261758	0.0943504	0.00997394	0.0922423	-0.000420484
solidus	F1_Des	7	269	Lsol_of1	F1Des_Lsol_1	-0.0106158	0.101239	-0.0254756	-0.120448	-0.0112096	-0.0281736	-0.0724739	0.0347768	0.0124442	-0.0800305	-0.121154	-0.041859	0.0955212	0.0183533	0.0409866	0.0796328	-0.0446401	0.0768327	0.0119958	0.0970605	-0.0288461	0.0952745	0.0460633	0.0795326	0.0553212	0.0784138	0.0643866	0.0751129	0.0725758	0.0696494	0.0797372	0.0626759	0.0854097	0.0545796	0.090237	0.0457061	0.0936811	0.0361763	0.0953606	0.0261787	0.0949667	0.0103557	0.0930998	-0.000256636
solidus	F1_Des	7	270	Lsol_of1	F1Des_Lsol_1	-0.0132338	0.102457	-0.0392226	-0.11751	0.000469626	-0.0329297	-0.0688256	0.0340659	0.014687	-0.077225	-0.121153	-0.0486634	0.0964081	0.0221552	0.0366393	0.080895	-0.0435327	0.0775829	0.00631721	0.0987514	-0.0255251	0.0956859	0.045532	0.0813431	0.0550633	0.0803728	0.0646281	0.0771911	0.0735254	0.0718605	0.0810702	0.0645961	0.0872639	0.0560735	0.0918345	0.046462	0.0949505	0.0365703	0.0961658	0.0262477	0.0956968	0.0101977	0.0934542	-0.000556071
solidus	F1_Des	7	271	Lsol_of1	F1Des_Lsol_1	-0.00969196	0.102381	-0.032028	-0.123623	-0.00826094	-0.0222567	-0.0663741	0.0402251	0.0107324	-0.0777906	-0.12331	-0.0475496	0.093158	0.0209614	0.033532	0.0839738	-0.0402826	0.0823044	0.00512696	0.100223	-0.0199266	0.098976	0.0460859	0.0822158	0.0551761	0.0790657	0.0635453	0.0743848	0.0714712	0.0689616	0.078312	0.0620856	0.0841005	0.0541752	0.0884559	0.0453071	0.0914949	0.0359397	0.093093	0.0262314	0.0920529	0.0108812	0.0899528	0.000744341
solidus	F1_Des	7	272	Lsol_of1	F1Des_Lsol_1	-0.012748	0.112903	-0.0336134	-0.115287	0.000422763	-0.0364914	-0.0689057	0.0306013	0.0154989	-0.078506	-0.121448	-0.0461388	0.0938407	0.0184434	0.0426793	0.0811502	-0.0437127	0.0847483	0.0111095	0.107003	-0.0286943	0.104374	0.0462687	0.0811148	0.0558784	0.0797161	0.0650536	0.0756633	0.0735253	0.0702181	0.0807268	0.062499	0.0856919	0.0537393	0.0894613	0.0446182	0.0921094	0.035056	0.0934805	0.025325	0.0937699	0.00984521	0.0920963	-0.000605058
solidus	F1_Des	7	273	Lsol_of1	F1Des_Lsol_1	-0.00979087	0.106796	-0.0351801	-0.122647	-0.00807189	-0.0243059	-0.0670751	0.0341713	0.0170349	-0.0784079	-0.122708	-0.0420095	0.0942125	0.0221812	0.0366982	0.0838078	-0.0417234	0.0826269	0.00712486	0.101957	-0.023366	0.0999775	0.0459176	0.0812374	0.0552141	0.0788708	0.0643359	0.0756038	0.0727973	0.070164	0.0797112	0.0627012	0.0851981	0.0543776	0.0895825	0.0454521	0.0929053	0.0357701	0.0940547	0.0258568	0.093101	0.0102305	0.0906181	4.05E-05
solidus	F1_Des	7	274	Lsol_of1	F1Des_Lsol_1	-0.0173343	0.10752	-0.0350973	-0.120651	-0.0141731	-0.0215475	-0.0686262	0.0383594	0.0142403	-0.0827956	-0.117136	-0.0434714	0.094328	0.0183282	0.0334526	0.0860959	-0.046146	0.0804684	0.00301182	0.10336	-0.0294197	0.100513	0.0463573	0.0837306	0.0558579	0.081031	0.0654123	0.0771892	0.0734828	0.0703262	0.0798847	0.062631	0.0852276	0.0539719	0.0893032	0.0450021	0.0924082	0.0354275	0.0939255	0.0255507	0.0934177	0.00975668	0.0909632	-0.000525511
solidus	F1_Des	7	275	Lsol_of1	F1Des_Lsol_1	-0.0102291	0.100444	-0.0407943	-0.122048	-0.00387807	-0.0275617	-0.0667432	0.0366806	0.0223172	-0.0762962	-0.122345	-0.047241	0.0940897	0.0243677	0.0365152	0.0824471	-0.0401612	0.0790743	0.008788	0.0967437	-0.0240918	0.0953318	0.0457513	0.0828254	0.055645	0.0820024	0.0655868	0.0782402	0.0740266	0.0717158	0.0809844	0.0638816	0.0862417	0.0551889	0.0904096	0.045744	0.0930071	0.0359834	0.0941564	0.0260129	0.0929659	0.0103414	0.0903116	0.000218715
solidus	F1_Des	7	276	Lsol_of1	F1Des_Lsol_1	-0.0129736	0.096295	-0.034432	-0.120649	0.00105411	-0.0310462	-0.0678339	0.0386959	0.019545	-0.0791906	-0.122113	-0.0416711	0.0935533	0.022561	0.0336793	0.0817567	-0.0419076	0.0753797	0.00471198	0.0943268	-0.0251464	0.0910072	0.0457409	0.0825872	0.0553629	0.0807645	0.064544	0.0764759	0.0722637	0.0702006	0.0787578	0.062686	0.0840968	0.0544329	0.0882841	0.0454621	0.0911136	0.0360657	0.0931608	0.0264752	0.0930088	0.010877	0.0908821	0.00053
solidus	F1_Des	7	277	Lsol_of1	F1Des_Lsol_1	-0.0144517	0.112984	-0.0364452	-0.112813	-0.00411507	-0.030653	-0.0740397	0.0284298	0.0156806	-0.0804593	-0.118467	-0.0400557	0.0981722	0.0174996	0.0395583	0.0804209	-0.0467815	0.0837398	0.00970695	0.105697	-0.0306149	0.106038	0.0456795	0.0794558	0.0550853	0.0778781	0.0642099	0.0747426	0.0726772	0.0697423	0.08052	0.0632377	0.0869144	0.0548642	0.0919147	0.0459005	0.0954774	0.035957	0.0976532	0.0256712	0.0975445	0.00902947	0.0950203	-0.00202905
solidus	F1_Des	7	278	Lsol_of1	F1Des_Lsol_1	-0.0112636	0.101777	-0.0339927	-0.123061	-0.00781302	-0.0231956	-0.0679823	0.0402393	0.0182572	-0.0799097	-0.119171	-0.0427293	0.0923592	0.0220892	0.0335413	0.0821213	-0.0403545	0.0799576	0.00425022	0.0992058	-0.0233115	0.0964168	0.0459703	0.0813108	0.0552732	0.0791805	0.0641052	0.0752185	0.071789	0.0692032	0.0783902	0.0620229	0.0836825	0.0538263	0.0879838	0.0450581	0.0907128	0.0356424	0.0920725	0.0260387	0.0922762	0.0107219	0.0904963	0.000430103
solidus	F1_Des	7	279	Lsol_of1	F1Des_Lsol_1	-0.012361	0.106537	-0.0315249	-0.118876	0.000235137	-0.0332064	-0.070898	0.0332334	0.0148817	-0.0780005	-0.118714	-0.0382463	0.0942036	0.0175504	0.0360587	0.0827701	-0.0439855	0.0835581	0.00737935	0.101748	-0.0263673	0.101162	0.0460961	0.0816766	0.0557104	0.0796181	0.0643622	0.0749115	0.0721711	0.0690969	0.0791236	0.0619585	0.0845464	0.0536727	0.0884942	0.0446452	0.0918833	0.035397	0.0935289	0.025633	0.0940837	0.0101276	0.0927568	-0.000572814
solidus	F1_Des	7	280	Lsol_of1	F1Des_Lsol_1	-0.0102787	0.11674	-0.033798	-0.118052	-0.00954727	-0.025471	-0.0699513	0.0294894	0.0147211	-0.0736718	-0.118488	-0.0441901	0.0951207	0.0182626	0.0408475	0.0823052	-0.0429657	0.0860307	0.0122776	0.107641	-0.0275367	0.108583	0.0463164	0.0810999	0.055606	0.0785452	0.0647102	0.0751017	0.0731783	0.0694573	0.0800958	0.0621844	0.0861426	0.0539485	0.0903024	0.0447383	0.0932241	0.0350257	0.0948877	0.0251298	0.0940003	0.00932113	0.0917896	-0.00104918
solidus	F1_Des	7	281	Lsol_of1	F1Des_Lsol_1	-0.0137259	0.107701	-0.0293218	-0.118721	-0.00578317	-0.031458	-0.0699908	0.0394333	0.012174	-0.0805782	-0.119241	-0.0484388	0.0945331	0.0173683	0.0374754	0.0830696	-0.0437194	0.081741	0.00712699	0.10224	-0.0265454	0.100847	0.0462187	0.0811611	0.0552274	0.0780239	0.0637609	0.0737624	0.0715376	0.0681741	0.0783758	0.0613354	0.0839739	0.053375	0.0884286	0.0447057	0.0918596	0.0354684	0.0937899	0.0257897	0.0940695	0.0101295	0.0926072	-0.000345589
solidus	F1_Des	7	282	Lsol_of1	F1Des_Lsol_1	-0.0121038	0.108091	-0.0341434	-0.120989	-0.00949406	-0.0269388	-0.0689106	0.0350727	0.0122701	-0.0797106	-0.122676	-0.0404625	0.095913	0.021539	0.0374684	0.0797385	-0.0443913	0.0799574	0.00525289	0.102874	-0.0257647	0.100532	0.0458485	0.0792126	0.0551188	0.0783963	0.0643292	0.0756995	0.0729134	0.0705758	0.0802442	0.0634549	0.0864163	0.0552012	0.0908974	0.0459282	0.0937723	0.0361183	0.0953112	0.0262199	0.0947705	0.0100549	0.0920143	-0.000206268
solidus	F1_Des	7	283	Lsol_of1	F1Des_Lsol_1	-0.0117257	0.106245	-0.0313905	-0.114097	-0.00365644	-0.0370238	-0.0734392	0.0295298	0.0112463	-0.0843474	-0.12259	-0.0351914	0.0969956	0.0205346	0.0398772	0.077325	-0.046706	0.0787837	0.00938619	0.101105	-0.0293517	0.100251	0.0457297	0.0774074	0.0542539	0.0759113	0.0628189	0.0724182	0.0710928	0.0681765	0.0788417	0.0628375	0.0862905	0.0559474	0.0918037	0.0466698	0.0950856	0.0367985	0.0968681	0.0264935	0.0966391	0.01034	0.0944684	-0.000382115
solidus	F1_Des	7	284	Lsol_of1	F1Des_Lsol_1	-0.0115974	0.106823	-0.0281817	-0.116596	-0.00319671	-0.0332727	-0.0714772	0.0338943	0.0134799	-0.0766855	-0.123069	-0.0436506	0.0965813	0.0177782	0.0391066	0.0799094	-0.044152	0.0796029	0.010115	0.101388	-0.025143	0.0997497	0.0455405	0.0785411	0.054757	0.0763451	0.0634671	0.0734884	0.0716102	0.0686028	0.0786826	0.0619708	0.0847962	0.054375	0.0896978	0.0455919	0.0933167	0.0362971	0.0956865	0.0265253	0.0961934	0.0104095	0.0939884	-0.000544474
solidus	F1_Des	7	285	Lsol_of1	F1Des_Lsol_1	-0.0122471	0.104647	-0.0359973	-0.120147	0.00474096	-0.0356531	-0.070867	0.0376388	0.0181679	-0.0768767	-0.120378	-0.0460455	0.0954176	0.0215958	0.0377809	0.0803897	-0.0428312	0.0787639	0.0083207	0.0995287	-0.0277431	0.0979319	0.0458801	0.0799562	0.0551874	0.0786829	0.0641406	0.0751539	0.0725767	0.0700399	0.0797788	0.0630347	0.0855973	0.0546307	0.0900854	0.0457255	0.0932098	0.0360565	0.0950397	0.0261665	0.0945336	0.0101231	0.0922685	-0.00023765
solidus	F1_Des	7	286	Lsol_of1	F1Des_Lsol_1	-0.0133156	0.105988	-0.0411411	-0.121084	-0.00689392	-0.0256655	-0.0672571	0.0372706	0.0196801	-0.0759931	-0.119329	-0.0483143	0.0942072	0.0229831	0.0358138	0.0837114	-0.0419431	0.0819626	0.00606186	0.101941	-0.0275965	0.0996698	0.0459611	0.0833583	0.0557982	0.0813024	0.0650102	0.0770824	0.0735304	0.0710362	0.0806775	0.0636491	0.0864115	0.0550472	0.0904418	0.0453092	0.0928314	0.0355983	0.0938133	0.0256902	0.0935484	0.00992721	0.0910501	-0.000438624
solidus	F1_Des	7	287	Lsol_of1	F1Des_Lsol_1	-0.00776376	0.113132	-0.0317676	-0.120166	-0.00879043	-0.0302302	-0.0694207	0.0349104	0.0141458	-0.0832486	-0.119261	-0.0455449	0.0932228	0.0206456	0.0404599	0.0824147	-0.0426134	0.08695	0.0109281	0.107614	-0.0231567	0.10809	0.0457398	0.0798492	0.0547581	0.0765425	0.0632213	0.0726065	0.0707611	0.0672375	0.0772849	0.0604532	0.0830333	0.0528184	0.0873772	0.044272	0.0908757	0.0352677	0.0927067	0.0257215	0.0924786	0.0103995	0.0906168	0.000174875
solidus	F1_Des	7	288	Lsol_of1	F1Des_Lsol_1	-0.0137513	0.102134	-0.0346414	-0.11487	-0.00615393	-0.0304352	-0.0701882	0.0347079	0.018082	-0.0790472	-0.122515	-0.0430225	0.0956577	0.0202486	0.0376593	0.0809983	-0.0439325	0.0778447	0.00517496	0.0996322	-0.0278714	0.0952332	0.0457387	0.0802875	0.0549998	0.0784364	0.0640627	0.0753195	0.0724226	0.0699355	0.0794602	0.0628684	0.0854698	0.0548838	0.0901571	0.0459213	0.0934344	0.0363261	0.0952701	0.0263677	0.0955025	0.0102626	0.0936163	-0.000220706
solidus	F1_Des	7	289	Lsol_of1	F1Des_Lsol_1	-0.0119807	0.106238	-0.0360186	-0.118774	-0.00445635	-0.0299672	-0.0683375	0.0344604	0.0170021	-0.0789611	-0.120171	-0.0426579	0.0941854	0.0208413	0.0354563	0.0825346	-0.0414706	0.0826438	0.00765635	0.100913	-0.0263221	0.0994957	0.0458623	0.0820437	0.0554471	0.0803831	0.0648236	0.076478	0.0729572	0.0703251	0.0794432	0.0625817	0.0847255	0.0541445	0.0887045	0.0450807	0.0917536	0.0357059	0.0937187	0.0260287	0.0937241	0.0102426	0.0915032	-0.000155264
solidus	F1_Des	7	290	Lsol_of1	F1Des_Lsol_1	-0.0118368	0.107186	-0.0381076	-0.118822	-0.00355505	-0.0316106	-0.0689089	0.0361651	0.0153145	-0.0783686	-0.119552	-0.0479106	0.0956416	0.0227791	0.0392704	0.080976	-0.0427853	0.0801565	0.00922563	0.102019	-0.0255814	0.100498	0.0458132	0.0800279	0.0551746	0.0786197	0.0644165	0.0757809	0.0728109	0.0701476	0.0798687	0.0629099	0.085484	0.0546372	0.0903051	0.0458037	0.0934235	0.0360391	0.0952886	0.0261631	0.09434	0.01012	0.0916291	-0.000227595
solidus	F1_Des	7	291	Lsol_of1	F1Des_Lsol_1	-0.0113562	0.0951799	-0.0336219	-0.122145	-0.00529291	-0.0249688	-0.065629	0.0369494	0.0145638	-0.0739776	-0.121896	-0.0522837	0.0942723	0.0200478	0.035149	0.083019	-0.0386989	0.0790322	0.00494152	0.0938026	-0.0234535	0.0893071	0.0454848	0.0841542	0.056446	0.0842624	0.0669282	0.0781838	0.0734288	0.0703178	0.0793988	0.0626609	0.0848297	0.0543184	0.0894143	0.0454795	0.0922175	0.0358633	0.0938911	0.0260869	0.0944911	0.0103947	0.0927026	-0.000241775
solidus	F1_Des	7	292	Lsol_of1	F1Des_Lsol_1	-0.0105542	0.111502	-0.0342901	-0.118744	-0.00663327	-0.0287058	-0.0708731	0.0341642	0.0132185	-0.0770568	-0.118318	-0.0439554	0.0938464	0.019624	0.0382237	0.0840031	-0.0425743	0.085357	0.00726821	0.106705	-0.0244507	0.105731	0.0462922	0.0818815	0.0553745	0.0787147	0.0640697	0.0744468	0.0715962	0.0683223	0.0781144	0.0611696	0.0835916	0.0531586	0.0882919	0.0446183	0.09172	0.0353571	0.0935746	0.0256458	0.0935132	0.0100043	0.0915085	-0.00036428
solidus	F1_Des	7	293	Lsol_of1	F1Des_Lsol_1	-0.0129336	0.102153	-0.0433265	-0.119313	-0.00562249	-0.0212331	-0.0666175	0.0356439	0.0225474	-0.072506	-0.119807	-0.0486004	0.094685	0.0240269	0.0346409	0.0823123	-0.0403257	0.0810685	0.0046696	0.0992677	-0.0246125	0.0964944	0.0455671	0.0817198	0.0550672	0.080323	0.0647508	0.0778444	0.0739531	0.0723836	0.0816494	0.0645217	0.0868179	0.055019	0.0905875	0.0457922	0.093338	0.0359237	0.0945751	0.0259885	0.094196	0.00998957	0.0916953	-0.000432922
solidus	F1_Des	7	294	Lsol_of1	F1Des_Lsol_1	-0.0138828	0.108759	-0.0308794	-0.117175	-0.0080513	-0.0270987	-0.0711553	0.0322541	0.0142491	-0.0816122	-0.121086	-0.0391534	0.09627	0.0179351	0.0373916	0.0815434	-0.0436443	0.0817072	0.00710617	0.102893	-0.0262867	0.102261	0.0456393	0.0789277	0.0549964	0.077298	0.0639373	0.0743209	0.0724247	0.0695484	0.0799173	0.0628199	0.0860081	0.0545485	0.090342	0.0453844	0.0934045	0.0358656	0.095584	0.0259736	0.0953099	0.00967998	0.0926676	-0.000663134
solidus	F1_Des	7	295	Lsol_of1	F1Des_Lsol_1	-0.0145957	0.113934	-0.02782	-0.119321	-0.00786571	-0.0284248	-0.070618	0.0374482	0.0127808	-0.0854992	-0.121055	-0.0401427	0.0936944	0.0173454	0.0370878	0.0821032	-0.0441414	0.0841802	0.00890674	0.105345	-0.0288679	0.105325	0.0459794	0.0796989	0.0549557	0.0767045	0.063493	0.0728974	0.0711357	0.0674515	0.0781124	0.0609455	0.0835811	0.0529952	0.0881795	0.044494	0.0917281	0.0353412	0.09342	0.0256346	0.093233	0.010163	0.0912716	-0.000135893
solidus	F1_Des	7	296	Lsol_of1	F1Des_Lsol_1	-0.0134248	0.109678	-0.0351461	-0.12135	-0.00827311	-0.0238901	-0.0693775	0.0342126	0.015267	-0.0795143	-0.118203	-0.0377775	0.0941312	0.0197909	0.0371284	0.0837029	-0.0468769	0.0816007	0.0064485	0.105661	-0.0280216	0.10272	0.0461312	0.0817862	0.0555815	0.0797986	0.0649388	0.0760948	0.0732059	0.0699999	0.0800522	0.0627054	0.0858981	0.0542091	0.0899828	0.0449731	0.0926894	0.0352398	0.0941075	0.0253358	0.0936955	0.00961249	0.0910344	-0.000655247
solidus	F1_Des	7	297	Lsol_of1	F1Des_Lsol_1	-0.0120309	0.105467	-0.0318983	-0.121541	-0.00592547	-0.0297033	-0.0680153	0.0355516	0.0107236	-0.0768817	-0.121419	-0.0449937	0.094601	0.0214718	0.0378401	0.0812963	-0.0422247	0.0797099	0.00654704	0.101916	-0.0248012	0.100094	0.0457388	0.0796289	0.0550773	0.0781043	0.0641585	0.0752593	0.0723188	0.0696333	0.0792503	0.0626194	0.0850054	0.0545161	0.0896306	0.0456829	0.0929083	0.0360903	0.0943745	0.0261881	0.0937689	0.0105047	0.091315	0.00026597
solidus	F1_Des	7	298	Lsol_of1	F1Des_Lsol_1	-0.0127942	0.111511	-0.0335937	-0.119706	-0.0122509	-0.0258394	-0.0702151	0.0308809	0.0140873	-0.0821853	-0.117741	-0.0340873	0.0939325	0.0196115	0.036547	0.0836493	-0.0459176	0.0828358	0.00561263	0.106109	-0.0263766	0.105559	0.0461101	0.0813559	0.0553467	0.0787895	0.064439	0.0753205	0.0727821	0.06969	0.0798108	0.0627141	0.0858217	0.0542104	0.0896187	0.044826	0.0921825	0.0352507	0.0938414	0.0254899	0.0928261	0.0098976	0.0902759	-0.000243962
solidus	F1_Des	7	299	Lsol_of1	F1Des_Lsol_1	-0.0145681	0.102688	-0.0302283	-0.119258	-0.0123238	-0.0265898	-0.0700698	0.0331607	0.0129746	-0.0854708	-0.120347	-0.0326364	0.0946096	0.0200028	0.0335218	0.0800901	-0.0430477	0.0794892	0.00394775	0.0981528	-0.0269375	0.0971237	0.0458205	0.0799455	0.055034	0.0785605	0.0640428	0.0753642	0.0724089	0.0699175	0.079298	0.0627437	0.0849274	0.0545696	0.0893349	0.0455897	0.0924844	0.0361773	0.0943722	0.0262737	0.0938385	0.0105073	0.0916459	0.000144026
solidus	F1_Des	7	300	Lsol_of1	F1Des_Lsol_1	-0.0123175	0.108955	-0.0350419	-0.118985	-0.00525504	-0.027769	-0.0678476	0.0348656	0.0156277	-0.0778134	-0.120981	-0.04771	0.0939716	0.0201642	0.0383649	0.0826722	-0.0428978	0.0849446	0.00693177	0.105483	-0.0230949	0.104125	0.0461638	0.0817645	0.0555912	0.0793369	0.0644974	0.0753014	0.0726659	0.069508	0.0794932	0.0622025	0.0851523	0.0540093	0.0895248	0.0450111	0.0924107	0.0353249	0.0937756	0.0255589	0.093278	0.009965	0.0910853	-0.000351344
solidus	F1_Des	7	301	Lsol_of1	F1Des_Lsol_1	-0.0138092	0.105264	-0.0331907	-0.119968	-0.00619467	-0.0287453	-0.0693537	0.0305725	0.0114282	-0.0683881	-0.121862	-0.0424354	0.0969617	0.0187588	0.0371416	0.0815131	-0.0427414	0.0801436	0.00580916	0.101611	-0.0279075	0.0975184	0.0458618	0.0809093	0.0553851	0.0800382	0.0649178	0.0764592	0.0735059	0.0713292	0.081497	0.0640587	0.087663	0.0557156	0.0920874	0.0458739	0.0949642	0.0361596	0.0966729	0.0258105	0.0963094	0.00965478	0.0938013	-0.00115558
solidus	F1_Des	7	302	Lsol_of1	F1Des_Lsol_1	-0.0102511	0.111856	-0.0381436	-0.118063	0.00281608	-0.033792	-0.0696204	0.033719	0.0138602	-0.0751556	-0.119185	-0.0472737	0.0942527	0.0213346	0.0393041	0.0837021	-0.0421151	0.0859796	0.0104715	0.10576	-0.025329	0.105068	0.0461422	0.0819394	0.0552921	0.0788792	0.0640689	0.0747141	0.0720289	0.0690372	0.0790411	0.0620194	0.084693	0.0538453	0.0889962	0.0448615	0.092018	0.0354417	0.0938342	0.0256802	0.0941791	0.00995155	0.0925429	-0.000621906
solidus	F1_Des	7	303	Lsol_of1	F1Des_Lsol_1	-0.0153825	0.104558	-0.0379924	-0.121438	-0.0132522	-0.0161041	-0.0669106	0.038289	0.0175132	-0.0835682	-0.1178	-0.0431246	0.0928311	0.0211003	0.0329737	0.0859893	-0.0420564	0.0813937	0.00212123	0.101728	-0.0266168	0.0986387	0.0462944	0.084034	0.0561243	0.0816655	0.0655413	0.077306	0.0738765	0.0710759	0.0807244	0.0630858	0.0858968	0.0543552	0.0895685	0.0449303	0.0922247	0.0352668	0.0930268	0.0252778	0.0915932	0.0100312	0.0889836	2.01E-05
solidus	F1_Des	7	304	Lsol_of1	F1Des_Lsol_1	-0.0124613	0.10796	-0.0283905	-0.120534	-0.00935292	-0.0265521	-0.0691189	0.0352962	0.0161366	-0.0838164	-0.121171	-0.0397587	0.0932639	0.0191304	0.03798	0.0825271	-0.0421416	0.0822404	0.0103302	0.101145	-0.0262272	0.100796	0.0461836	0.0805006	0.0555527	0.0787231	0.0641997	0.0744243	0.0717703	0.0684243	0.0781188	0.0611595	0.0833568	0.0530782	0.0878026	0.0444848	0.0909824	0.0353315	0.0927284	0.0257455	0.0927548	0.0103713	0.090758	0.000163689
solidus	F1_Des	7	305	Lsol_of1	F1Des_Lsol_1	-0.0118631	0.107429	-0.0271856	-0.119577	-0.00363743	-0.0342949	-0.0692738	0.03304	0.0192685	-0.0813534	-0.120183	-0.0363206	0.0915711	0.0171973	0.0377243	0.0836821	-0.0421815	0.0846114	0.00714149	0.102758	-0.0251732	0.101266	0.0466307	0.0820299	0.0561063	0.079524	0.0646837	0.074732	0.0721187	0.0684071	0.0783351	0.0609939	0.0832727	0.052718	0.0869622	0.0438834	0.0893678	0.0346532	0.0909642	0.0252748	0.0911571	0.0102826	0.0894921	0.000212966
solidus	F1_Des	7	306	Lsol_of1	F1Des_Lsol_1	-0.0147533	0.102614	-0.0341	-0.123217	-0.00184351	-0.0259791	-0.066812	0.0370023	0.0131015	-0.0749845	-0.121683	-0.0402137	0.0937021	0.0217553	0.0345518	0.081767	-0.0437549	0.078764	0.0013222	0.100824	-0.0264218	0.0969641	0.0458656	0.0814995	0.0554115	0.0799484	0.0644231	0.0759058	0.0726569	0.0703767	0.0798098	0.0631049	0.0852106	0.0545718	0.0892515	0.0453925	0.0920056	0.0358323	0.0932855	0.026049	0.0929664	0.0105481	0.0909656	0.000233702
solidus	F1_Des	7	307	Lsol_of1	F1Des_Lsol_1	-0.0115432	0.10529	-0.0331159	-0.123787	-0.0147483	-0.0136858	-0.0660332	0.0339301	0.0168188	-0.0809668	-0.120355	-0.0376	0.0919325	0.020871	0.0336468	0.085936	-0.0390434	0.0843169	0.00297833	0.102673	-0.0240792	0.10029	0.0467912	0.0844653	0.056455	0.0808785	0.0647237	0.0752944	0.0716777	0.0685695	0.0781734	0.0613897	0.0834351	0.0532191	0.0879452	0.0446209	0.0909871	0.0352444	0.0919625	0.0255205	0.0912166	0.0103585	0.0888621	0.000385874
solidus	F1_Des	7	308	Lsol_of1	F1Des_Lsol_1	-0.0140868	0.109294	-0.0331484	-0.115187	-0.00485517	-0.0316035	-0.0718884	0.0319999	0.016031	-0.0789905	-0.115846	-0.037905	0.0946716	0.0173762	0.0376361	0.0824623	-0.0469493	0.0850842	0.00580833	0.105611	-0.0273806	0.103548	0.0459847	0.080436	0.0552495	0.0781108	0.0641473	0.0743393	0.0719794	0.068477	0.0786347	0.0612946	0.0840236	0.0531511	0.0883963	0.0443833	0.0918968	0.0351637	0.0937785	0.0254107	0.0941447	0.00970149	0.0923933	-0.000749819
solidus	F1_Des	7	309	Lsol_of1	F1Des_Lsol_1	-0.0141991	0.110544	-0.0378533	-0.115373	-0.0105006	-0.0246486	-0.0699056	0.0318688	0.0157636	-0.0752644	-0.119031	-0.0480089	0.0970718	0.0167099	0.0377997	0.0835453	-0.044535	0.083675	0.00586709	0.105885	-0.0281786	0.103111	0.0461946	0.0825053	0.0558238	0.0807485	0.0653978	0.0769966	0.0745285	0.0716564	0.0823463	0.0637358	0.0878488	0.0547795	0.0920593	0.0452342	0.0951297	0.0353837	0.0967013	0.0251963	0.0966522	0.00873367	0.0939786	-0.00221824
solidus	F1_Des	7	310	Lsol_of1	F1Des_Lsol_1	-0.00757488	0.107257	-0.0380947	-0.121926	-0.0130907	-0.018421	-0.0664903	0.0362484	0.0100322	-0.0693585	-0.12075	-0.054984	0.0941609	0.023967	0.0389417	0.081498	-0.0401982	0.0840478	0.00630993	0.104618	-0.0207168	0.102849	0.0457153	0.0804607	0.0548697	0.0781446	0.0637362	0.0746085	0.0720995	0.0696543	0.0789774	0.0625511	0.0848941	0.0546148	0.0895393	0.0456327	0.0924656	0.0360478	0.0939897	0.0262513	0.0939927	0.0105757	0.0919301	8.24E-05
solidus	F1_Des	7	311	Lsol_of1	F1Des_Lsol_1	-0.00904582	0.111898	-0.0318388	-0.120805	-0.0170838	-0.0192758	-0.0680885	0.0340496	0.0108581	-0.0739081	-0.120463	-0.0490869	0.0935682	0.0191514	0.0401298	0.0830609	-0.0415185	0.0865557	0.0107388	0.106031	-0.024413	0.105887	0.0463106	0.0814278	0.0553968	0.0783678	0.0639708	0.074056	0.0717469	0.0683549	0.0785196	0.0614081	0.0841309	0.0533731	0.0883837	0.044588	0.091355	0.0352524	0.0929782	0.0256126	0.0938111	0.0101715	0.0920465	-0.000298286
solidus	F1_Des	7	312	Lsol_of1	F1Des_Lsol_1	-0.00448434	0.100634	-0.0329521	-0.128037	-0.00987037	-0.019827	-0.0638404	0.0384028	0.00611758	-0.0701062	-0.122013	-0.0516341	0.0914389	0.024916	0.0344085	0.0831175	-0.0355942	0.0832945	0.00878026	0.0993574	-0.0180023	0.0981459	0.0456892	0.0815983	0.0546952	0.0787655	0.063021	0.0742909	0.0708347	0.0688386	0.0774526	0.0619516	0.0826431	0.053896	0.086809	0.0452221	0.0897545	0.0360861	0.0912479	0.0265764	0.0913686	0.0114713	0.0897899	0.00130355
solidus	F1_Des	7	313	Lsol_of1	F1Des_Lsol_1	-0.00720705	0.116182	-0.0332388	-0.123417	-0.0102332	-0.0211503	-0.0670529	0.0354823	0.0119467	-0.0762351	-0.119562	-0.0511611	0.0921561	0.0205679	0.0406658	0.0825188	-0.0402861	0.0889065	0.0125683	0.108139	-0.0239382	0.109475	0.0465027	0.0817285	0.0556704	0.0786416	0.0643201	0.0743378	0.0718709	0.0682723	0.0783781	0.0610943	0.0837322	0.0529863	0.0876214	0.0441138	0.0903204	0.0348552	0.0917664	0.0253242	0.0917084	0.0101884	0.089795	9.16E-05
solidus	F1_Des	7	314	Lsol_of1	F1Des_Lsol_1	-0.00723395	0.105912	-0.0274232	-0.121103	-0.00494049	-0.0261319	-0.0665601	0.0414758	0.0129928	-0.0690939	-0.122558	-0.054148	0.0913234	0.018361	0.0399527	0.0829234	-0.0394528	0.0874679	0.00555375	0.104424	-0.0180846	0.10328	0.0465683	0.0808699	0.0553872	0.0774896	0.0636176	0.0730316	0.0707522	0.0671116	0.0767256	0.0598666	0.081856	0.0520501	0.0854448	0.043509	0.0883949	0.0344953	0.0905791	0.0253374	0.090993	0.0105774	0.0895416	0.000542675
solidus	F1_Des	7	315	Lsol_of1	F1Des_Lsol_1	-0.00914094	0.110142	-0.0424154	-0.123874	-0.0084264	-0.0199245	-0.0666703	0.0374407	0.0120947	-0.0675822	-0.118842	-0.0524159	0.0943136	0.0252686	0.0389688	0.0840115	-0.0417313	0.0890416	0.00533381	0.108246	-0.0209754	0.106232	0.045721	0.081098	0.0546864	0.0776667	0.063175	0.073491	0.0709754	0.0680338	0.0782867	0.0617365	0.0843159	0.0540094	0.0893435	0.0454076	0.0927188	0.0358184	0.0943507	0.0259	0.0931976	0.0101447	0.0908847	-0.000135084
solidus	F1_Des	7	316	Lsol_of1	F1Des_Lsol_1	-0.00724092	0.10613	-0.0312808	-0.122365	-0.0151735	-0.0207933	-0.067841	0.0404919	0.00933406	-0.0790032	-0.122574	-0.0527908	0.0928312	0.0217959	0.0377205	0.0811141	-0.0380587	0.0830942	0.00907144	0.100765	-0.0179111	0.101453	0.0458516	0.0799413	0.0548547	0.077508	0.0634148	0.0738218	0.0711121	0.0683576	0.0778922	0.0616183	0.0835622	0.0538225	0.0877136	0.0450626	0.0909211	0.0359156	0.0924104	0.0263298	0.0929585	0.0110138	0.0913262	0.000675827
solidus	F1_Des	7	317	Lsol_of1	F1Des_Lsol_1	-0.0091765	0.108986	-0.0318841	-0.122673	-0.0164547	-0.015985	-0.0673578	0.0356424	0.0138069	-0.0761252	-0.119052	-0.0505437	0.0923662	0.0203874	0.0384182	0.0838009	-0.0357091	0.0876335	0.00773128	0.104209	-0.0211283	0.103541	0.0464869	0.0819121	0.0556382	0.0788912	0.0639917	0.0741735	0.0708918	0.0677051	0.0770429	0.0603084	0.0827511	0.0527272	0.0870131	0.0441814	0.0899538	0.0350605	0.0918399	0.0256533	0.0922475	0.010455	0.090608	0.00019726
solidus	F1_Des	7	318	Lsol_of1	F1Des_Lsol_1	-0.00989392	0.105066	-0.0353083	-0.12232	-0.016079	-0.0181515	-0.0664361	0.0369957	0.0112747	-0.0734698	-0.122258	-0.0490257	0.0929519	0.0228034	0.0353148	0.083054	-0.0374909	0.0836241	0.00658848	0.100451	-0.0211474	0.0992112	0.0458559	0.0816507	0.0551968	0.0793877	0.0641276	0.0755645	0.0720367	0.0696833	0.0785863	0.0622952	0.0840785	0.0541888	0.0884144	0.0453196	0.0910833	0.0358762	0.0927278	0.0262304	0.0929422	0.0107896	0.0909015	0.000464645
solidus	F1_Des	7	319	Lsol_of1	F1Des_Lsol_1	-0.00633911	0.109371	-0.0332672	-0.120591	-0.0101705	-0.0253176	-0.0683501	0.0331541	0.011771	-0.0733304	-0.121449	-0.0489957	0.0942376	0.0214365	0.0398032	0.0810141	-0.040794	0.0852126	0.0131389	0.103643	-0.0209431	0.103528	0.045711	0.0798286	0.0549097	0.0775705	0.0637104	0.0741643	0.0716101	0.0687156	0.0785525	0.061897	0.0842019	0.0538769	0.0886678	0.0451291	0.0918521	0.0358271	0.0938027	0.0260951	0.094079	0.0105085	0.0921427	4.26E-06
solidus	F1_Des	7	320	Lsol_of1	F1Des_Lsol_1	-0.00626319	0.11127	-0.0314451	-0.122304	-0.014033	-0.0198467	-0.0667355	0.035283	0.0105656	-0.0688931	-0.118997	-0.054664	0.0929181	0.0198634	0.0409298	0.0821992	-0.0384972	0.088909	0.00964857	0.107542	-0.0203029	0.106352	0.0463677	0.0808543	0.0554355	0.0777791	0.0641905	0.0739707	0.071986	0.0682825	0.0785855	0.0611628	0.0839405	0.0530268	0.0878459	0.0441467	0.0908882	0.034949	0.0927865	0.0254231	0.0926793	0.0100907	0.0906014	-8.16E-05
solidus	F1_Des	7	321	Lsol_of1	F1Des_Lsol_1	-0.00883773	0.108312	-0.0363666	-0.122848	-0.00941774	-0.0213436	-0.0688896	0.0363069	0.0104372	-0.0706398	-0.119757	-0.0480457	0.093841	0.0232189	0.0398882	0.0827846	-0.0415874	0.0840984	0.00951448	0.104513	-0.0238309	0.103343	0.0458313	0.0809698	0.0548381	0.0778577	0.0634079	0.0737756	0.0713989	0.068582	0.0784164	0.0619093	0.0840834	0.0539027	0.0886483	0.0451792	0.0918272	0.0358489	0.0937721	0.02607	0.0935147	0.0105369	0.0917425	8.87E-05
solidus	F1_Des	7	322	Lsol_of1	F1Des_Lsol_1	-0.00818116	0.105891	-0.0353875	-0.127041	-0.0131727	-0.018174	-0.0651035	0.0388758	0.00506708	-0.0637383	-0.123076	-0.0499119	0.0922884	0.0241208	0.0361943	0.0837633	-0.0374449	0.0863623	0.00352456	0.104297	-0.0174956	0.103402	0.0459971	0.0815643	0.0551391	0.0787597	0.0634837	0.0743283	0.0708125	0.0682706	0.0772861	0.061279	0.0827596	0.0534345	0.0871125	0.0448423	0.0903758	0.0357686	0.0920915	0.0262388	0.0918296	0.010982	0.0898081	0.000865625
solidus	F1_Des	6	323	Lsol_of2	F1Des_Lsol_2	-0.0098865	0.108202	-0.0367628	-0.124025	-0.00313458	-0.0173284	-0.0692668	0.0379521	0.0137682	-0.0664567	-0.114896	-0.0456351	0.0935195	0.0166472	0.0311705	0.0906267	-0.0443357	0.0895351	0.00584069	0.105015	-0.026005	0.101435	0.0476063	0.0849798	0.0561962	0.0803344	0.064343	0.0750986	0.0721042	0.0688743	0.0784793	0.061412	0.0840099	0.0532746	0.0885503	0.0444333	0.0916199	0.0349575	0.093407	0.0251776	0.0932109	0.00948184	0.0914241	-0.00097869
solidus	F1_Des	6	324	Lsol_of2	F1Des_Lsol_2	-0.0120041	0.10076	-0.0374568	-0.123439	-0.00533831	-0.0241775	-0.0665007	0.0351308	0.0218091	-0.0735315	-0.120519	-0.0407572	0.0931518	0.0214801	0.0325172	0.0858279	-0.0381681	0.0811939	0.00807245	0.0975545	-0.0243785	0.0932349	0.0459467	0.0859649	0.0570366	0.0840091	0.0666244	0.0777072	0.0735332	0.070549	0.0794132	0.0624354	0.0845995	0.0539662	0.0882921	0.0448284	0.0913255	0.0355122	0.0930028	0.0257132	0.0926797	0.0101484	0.090295	-8.19E-05
solidus	F1_Des	6	325	Lsol_of2	F1Des_Lsol_2	-0.0113831	0.115733	-0.039379	-0.118667	-0.00119298	-0.027168	-0.0712928	0.0273211	0.017714	-0.074905	-0.115325	-0.038356	0.0967735	0.0180319	0.0375158	0.0847824	-0.0446549	0.0854364	0.00837852	0.108896	-0.0313374	0.106517	0.0464808	0.0831928	0.0560379	0.0801795	0.0649791	0.0757023	0.0732234	0.0698388	0.0805493	0.0632396	0.0874706	0.0547628	0.0917594	0.0450817	0.0950076	0.0353805	0.0966875	0.0249896	0.0959186	0.00855674	0.093291	-0.00205477
solidus	F1_Des	6	326	Lsol_of2	F1Des_Lsol_2	-0.0131967	0.109474	-0.0420311	-0.122049	-0.0176022	-0.019074	-0.0677174	0.0356392	0.0197153	-0.0728812	-0.114975	-0.0519897	0.0979212	0.0209012	0.036692	0.0840557	-0.0429713	0.0810581	0.00553937	0.104268	-0.0296564	0.0979444	0.0459973	0.0837318	0.0561377	0.0815661	0.0655542	0.0770098	0.0736722	0.0707986	0.0809544	0.0633618	0.0871599	0.0550303	0.0916734	0.0459363	0.0956335	0.0360417	0.0973961	0.0255006	0.0968058	0.00865187	0.0932689	-0.00213363
solidus	F1_Des	6	327	Lsol_of2	F1Des_Lsol_2	-0.0123117	0.110271	-0.0327316	-0.117608	-0.00700095	-0.0258183	-0.0720786	0.0346854	0.0196777	-0.0792773	-0.118006	-0.0424502	0.0953473	0.0172347	0.0386942	0.0818029	-0.0457939	0.0839207	0.00631618	0.10602	-0.0274972	0.1036	0.0461031	0.0804299	0.0555082	0.0785627	0.0643129	0.0743633	0.0722685	0.0685803	0.078982	0.0614962	0.0848693	0.0535042	0.089403	0.0446745	0.0926754	0.0352431	0.0948214	0.0254408	0.0949509	0.00947346	0.0929324	-0.00111836
solidus	F1_Des	6	328	Lsol_of2	F1Des_Lsol_2	-0.0178902	0.102855	-0.0448253	-0.120443	-0.000971066	-0.0259957	-0.067753	0.0332746	0.0181715	-0.0735462	-0.118644	-0.0381895	0.0957554	0.0227601	0.0293906	0.0880612	-0.0413942	0.0815306	-0.000809046	0.101452	-0.0295746	0.0939277	0.0462871	0.0863207	0.0563358	0.0828645	0.0648759	0.0770179	0.0722851	0.0705251	0.0792044	0.0632532	0.0850216	0.05514	0.0899893	0.0461614	0.0933958	0.0364397	0.0954525	0.0263879	0.0945877	0.00992495	0.0921421	-0.000634993
solidus	F1_Des	6	329	Lsol_of2	F1Des_Lsol_2	-0.0143288	0.107009	-0.0425338	-0.118825	0.00506209	-0.0274242	-0.0682168	0.0354468	0.0203578	-0.0723946	-0.119714	-0.0473986	0.0968444	0.0201825	0.0316879	0.0849898	-0.0442839	0.0828595	0.00139989	0.103179	-0.0260947	0.100089	0.0457388	0.0836296	0.0555027	0.0810732	0.0647281	0.0767915	0.0729545	0.0708577	0.0803024	0.0635436	0.0863489	0.0549651	0.0908924	0.045907	0.0941913	0.0361325	0.096269	0.0259856	0.0959101	0.00931601	0.0934499	-0.00132266
solidus	F1_Des	6	330	Lsol_of2	F1Des_Lsol_2	-0.00880902	0.103398	-0.0396507	-0.119899	0.000146536	-0.0293444	-0.0687183	0.0334391	0.0193755	-0.0743618	-0.120114	-0.0437152	0.0942572	0.0214065	0.0367733	0.0826366	-0.043634	0.0820283	0.00643736	0.0995787	-0.0239948	0.0959036	0.0459836	0.082168	0.0556191	0.0803004	0.064393	0.075509	0.0722043	0.0695517	0.0787013	0.0621811	0.0843191	0.0540754	0.0889244	0.0453918	0.0922007	0.0359075	0.0940829	0.0261092	0.0937005	0.0104165	0.0922904	-0.000139308
solidus	F1_Des	6	331	Lsol_of2	F1Des_Lsol_2	-0.0141218	0.102412	-0.0437947	-0.118243	-0.00232578	-0.0250075	-0.0673241	0.0325242	0.0174081	-0.0801398	-0.121228	-0.0463096	0.0969603	0.0229699	0.0327241	0.085049	-0.0391382	0.0821317	0.0010438	0.0993219	-0.0242061	0.0959486	0.0458193	0.0835695	0.0553567	0.0810743	0.0645808	0.0768456	0.0727477	0.0706902	0.0797786	0.06351	0.0857974	0.0553379	0.0907812	0.0465528	0.0947573	0.0369152	0.0968277	0.0263069	0.0964268	0.00975575	0.0940767	-0.00101181
solidus	F1_Des	6	332	Lsol_of2	F1Des_Lsol_2	-0.0129664	0.112479	-0.0403474	-0.119666	-0.00556182	-0.024127	-0.0680979	0.0329194	0.0158964	-0.0776166	-0.1164	-0.046655	0.0948079	0.0203212	0.0373807	0.083861	-0.0431567	0.0873938	0.00837907	0.107664	-0.0315254	0.102329	0.0462926	0.083143	0.0561243	0.0805951	0.0650502	0.0759003	0.0731318	0.0698438	0.0802853	0.0625826	0.0859765	0.054225	0.090382	0.0449194	0.0934612	0.0351294	0.0946149	0.0251292	0.0939429	0.00923479	0.0913654	-0.00106002
solidus	F1_Des	6	333	Lsol_of2	F1Des_Lsol_2	-0.0106333	0.115185	-0.0374236	-0.118935	-0.0061099	-0.022191	-0.0700543	0.033968	0.020047	-0.0783324	-0.115764	-0.0481474	0.0947221	0.0166399	0.0384268	0.086115	-0.0435454	0.0897077	0.00840888	0.109791	-0.0280262	0.108104	0.0471586	0.0844422	0.0569123	0.0806146	0.0653776	0.0752958	0.0731985	0.0689947	0.079721	0.0613907	0.0852919	0.0530701	0.0895603	0.0441232	0.0927952	0.0344059	0.0941621	0.024531	0.0940502	0.0087023	0.0917528	-0.00175702
solidus	F1_Des	6	334	Lsol_of2	F1Des_Lsol_2	-0.0125286	0.111198	-0.0370724	-0.120223	-0.00909219	-0.0218334	-0.0701505	0.0336474	0.0178185	-0.0808385	-0.115747	-0.0400994	0.0950874	0.017785	0.0357495	0.0843223	-0.0446578	0.0828493	0.00524097	0.105302	-0.0269949	0.103342	0.0460517	0.0842706	0.0565351	0.0825424	0.0664465	0.0777828	0.0744866	0.070674	0.0811783	0.0630372	0.0864592	0.053966	0.0903826	0.0447989	0.093468	0.0352217	0.0951917	0.0250205	0.0938452	0.00898751	0.0912439	-0.00117937
solidus	F1_Des	6	335	Lsol_of2	F1Des_Lsol_2	-0.014019	0.110165	-0.039389	-0.118099	0.00123613	-0.0308886	-0.0690531	0.0315987	0.0204661	-0.0768192	-0.118994	-0.0423235	0.0957706	0.0197884	0.0363849	0.0830135	-0.044808	0.0841162	0.00410212	0.105084	-0.0288147	0.102013	0.0459299	0.0822126	0.055681	0.0806836	0.0650901	0.0761554	0.0732024	0.0702129	0.0802018	0.0630547	0.0864515	0.0546609	0.0909461	0.0452029	0.0936042	0.0354353	0.0955651	0.0255185	0.0947975	0.00932369	0.0923361	-0.00125415
solidus	F1_Des	6	336	Lsol_of2	F1Des_Lsol_2	-0.00607658	0.112498	-0.0389558	-0.124782	-0.00167928	-0.0208536	-0.0687666	0.0352276	0.0202527	-0.0764476	-0.117483	-0.0471271	0.0936197	0.0220917	0.0389309	0.0840198	-0.0406878	0.0878344	0.0119253	0.107787	-0.0199708	0.10641	0.046428	0.0820174	0.0558191	0.0794375	0.0649006	0.0754235	0.072817	0.0692388	0.0794979	0.0619208	0.0853423	0.0537155	0.0896879	0.0446791	0.0925426	0.0350148	0.0937826	0.0250151	0.0927377	0.00952075	0.0901678	-0.000620402
solidus	F1_Des	6	337	Lsol_of2	F1Des_Lsol_2	-0.0072247	0.0956897	-0.042469	-0.123622	-0.00835241	-0.01964	-0.0662003	0.0376262	0.0105777	-0.0709653	-0.122694	-0.0519809	0.0949718	0.025982	0.0316494	0.0840187	-0.0351909	0.0797543	0.00835329	0.093056	-0.0206996	0.0892472	0.0455225	0.0848841	0.0558231	0.0824424	0.0648159	0.0776827	0.0730904	0.071649	0.079983	0.0640952	0.0857712	0.0558305	0.0905376	0.0466288	0.0939076	0.037001	0.0952128	0.0263665	0.0941792	0.0106913	0.0921352	7.41E-05
solidus	F1_Des	6	338	Lsol_of2	F1Des_Lsol_2	-0.00737002	0.105897	-0.0365832	-0.120557	0.000571516	-0.027069	-0.0694478	0.0364488	0.0166683	-0.0755927	-0.119313	-0.0478731	0.0950748	0.01988	0.0348182	0.0846063	-0.0404895	0.0836247	0.0100975	0.101635	-0.0238363	0.0984046	0.0460925	0.0825169	0.0555094	0.0797299	0.064157	0.0751831	0.0723373	0.069655	0.0792547	0.0623619	0.0850405	0.0543088	0.0896911	0.0452951	0.0924957	0.0357265	0.0948381	0.0259108	0.0941306	0.00996256	0.0919359	-0.000527775
solidus	F1_Des	6	339	Lsol_of2	F1Des_Lsol_2	-0.00974992	0.106234	-0.0385553	-0.121561	-0.00154785	-0.0240953	-0.0673623	0.0331371	0.0214083	-0.076525	-0.116444	-0.0399424	0.0943154	0.0196593	0.0323652	0.0858632	-0.0445362	0.0859565	0.00989849	0.101545	-0.0258086	0.0988147	0.0461124	0.0843179	0.0562515	0.0819302	0.0653736	0.0769338	0.0732969	0.0702152	0.0798029	0.0624864	0.0850979	0.0540163	0.089468	0.0448509	0.0922521	0.0351449	0.0936804	0.0253927	0.0930589	0.00937432	0.0896975	-0.000475945
solidus	F1_Des	6	340	Lsol_of2	F1Des_Lsol_2	-0.0100135	0.122925	-0.0462549	-0.114775	0.00338028	-0.0279558	-0.0676955	0.0237658	0.0171372	-0.0753345	-0.117796	-0.0462422	0.0965448	0.0199917	0.042451	0.0857761	-0.0448448	0.0914167	0.0143117	0.11404	-0.0256041	0.113435	0.0473407	0.0841019	0.0563542	0.080394	0.0654309	0.0764648	0.0742575	0.0708156	0.0817771	0.0629687	0.0873053	0.0539315	0.0917367	0.0449262	0.0948914	0.0347273	0.0964746	0.024439	0.0954906	0.00824192	0.0931563	-0.00255504
solidus	F1_Des	6	341	Lsol_of2	F1Des_Lsol_2	-0.0109106	0.111476	-0.0431242	-0.11953	0.0109941	-0.0304029	-0.0677589	0.0319497	0.0263735	-0.0708935	-0.119287	-0.0445072	0.0956841	0.020453	0.0335191	0.0857267	-0.0429042	0.0854609	0.00648476	0.105315	-0.0258284	0.10393	0.0461976	0.084589	0.0560922	0.0816815	0.0651496	0.0767011	0.0733688	0.0704848	0.0801835	0.0628656	0.0858633	0.0542624	0.0903126	0.0451985	0.0935968	0.0354973	0.0952645	0.0253389	0.0948395	0.00902064	0.0922167	-0.00160599
solidus	F1_Des	6	342	Lsol_of2	F1Des_Lsol_2	-0.013129	0.113498	-0.0477581	-0.115921	-0.00297143	-0.0239541	-0.0686274	0.0308538	0.0212267	-0.0755238	-0.116928	-0.0462487	0.0977326	0.0204211	0.0346447	0.0874684	-0.043947	0.0835753	0.00464017	0.108731	-0.0282924	0.106135	0.0464366	0.0854017	0.056285	0.0822796	0.0654625	0.0770549	0.073458	0.070709	0.0808033	0.0635412	0.0871203	0.0552396	0.0920296	0.0457119	0.0953319	0.0358669	0.0972991	0.0254682	0.0967509	0.00848297	0.0938402	-0.00263611
solidus	F1_Des	6	343	Lsol_of2	F1Des_Lsol_2	-0.00844429	0.104915	-0.0517293	-0.122032	-0.0086567	-0.0230028	-0.0662547	0.0293834	0.0161413	-0.0728656	-0.120704	-0.0502762	0.0980985	0.0294588	0.0374998	0.0841638	-0.0376025	0.0813762	0.00862232	0.101011	-0.0214921	0.0974098	0.0454512	0.0833438	0.0550313	0.0809502	0.0642077	0.0771641	0.0729721	0.0719246	0.0804347	0.0648504	0.0870441	0.0565888	0.0922822	0.0476861	0.0963074	0.0375737	0.098388	0.0272205	0.0970447	0.00972652	0.0941528	-0.000947211
solidus	F1_Des	6	344	Lsol_of2	F1Des_Lsol_2	-0.00810045	0.110982	-0.0443181	-0.122757	-0.00140745	-0.0197943	-0.0659329	0.033272	0.0200908	-0.0742783	-0.117741	-0.0511019	0.0942421	0.0236118	0.036959	0.0853013	-0.0377686	0.0902157	0.00583096	0.106193	-0.0198831	0.104617	0.0466955	0.0838681	0.0562666	0.0805568	0.0650662	0.0760887	0.073504	0.0702406	0.0801856	0.0625325	0.085675	0.0540383	0.0903682	0.0450808	0.0932397	0.0350669	0.0942129	0.0250026	0.0920281	0.00958649	0.0895902	-0.000580149
solidus	F1_Des	6	345	Lsol_of2	F1Des_Lsol_2	-0.0106181	0.109707	-0.0437853	-0.121674	-0.0023219	-0.0226387	-0.0693942	0.034448	0.0222397	-0.0704643	-0.115289	-0.0482502	0.0944537	0.0210432	0.0347654	0.0865108	-0.0384483	0.0856928	0.00626954	0.10513	-0.0231656	0.101257	0.0464082	0.0851418	0.0565407	0.0821198	0.0659018	0.0774164	0.0739769	0.0706466	0.0805053	0.0627167	0.0859565	0.0542067	0.0903635	0.0449181	0.0931469	0.0350456	0.0945104	0.0250307	0.0939494	0.00916505	0.0913633	-0.00138754
solidus	F1_Des	6	346	Lsol_of2	F1Des_Lsol_2	-0.0120273	0.103122	-0.0400496	-0.121947	-0.00511702	-0.0262688	-0.0646278	0.0387071	0.0205783	-0.0742728	-0.121561	-0.0531002	0.0930593	0.0253273	0.0354086	0.0822148	-0.0378343	0.076613	0.0148067	0.0956984	-0.0264822	0.0902069	0.0456726	0.0827571	0.0555841	0.0817252	0.0649037	0.0771112	0.0727431	0.0707146	0.079313	0.063142	0.0845833	0.0546198	0.0884683	0.0455584	0.0913962	0.0361118	0.0933101	0.0264539	0.0931685	0.0108414	0.0910617	0.000462618
solidus	F1_Des	6	347	Lsol_of2	F1Des_Lsol_2	-0.00513958	0.0998708	-0.0340115	-0.124765	-0.00881755	-0.0272775	-0.0618343	0.037611	0.0134915	-0.0858401	-0.125875	-0.0525517	0.0903011	0.0246624	0.0307496	0.0846221	-0.0319951	0.0793751	0.0136683	0.0948324	-0.0205056	0.0911138	0.0457648	0.0839153	0.0553394	0.0812282	0.0638858	0.0762813	0.0714869	0.070113	0.0778535	0.0627124	0.082707	0.0543401	0.0861975	0.0454225	0.0889145	0.036237	0.0903679	0.0269118	0.0898312	0.0119164	0.0885054	0.00177336
solidus	F1_Des	6	348	Lsol_of2	F1Des_Lsol_2	-0.00403284	0.105211	-0.035199	-0.123457	-0.00675156	-0.0260507	-0.0685184	0.0291309	0.0162171	-0.0706928	-0.119264	-0.0420499	0.0945962	0.0192044	0.0350909	0.085884	-0.035979	0.0854297	0.0127158	0.0999392	-0.020016	0.0983318	0.0466951	0.0851179	0.0567661	0.081902	0.0657388	0.076765	0.0734616	0.0702151	0.0800819	0.0626517	0.0856052	0.0540167	0.0897774	0.0448819	0.0925561	0.0353031	0.0940113	0.0254434	0.0944472	0.0097208	0.0927024	-0.000975517
solidus	F1_Des	6	349	Lsol_of2	F1Des_Lsol_2	-0.00853772	0.101737	-0.0417774	-0.122365	-0.00273159	-0.0291973	-0.0702407	0.0391962	0.0227478	-0.0710773	-0.118619	-0.0461981	0.0958826	0.0227831	0.0321767	0.0837447	-0.0406855	0.0797951	0.00568318	0.0976147	-0.0208518	0.0964327	0.045738	0.0835373	0.0556006	0.0809832	0.0643247	0.0760669	0.0719632	0.0697763	0.0789747	0.06275	0.0848285	0.0546348	0.089568	0.0458298	0.0933699	0.0365121	0.0955761	0.0263816	0.0955734	0.0100333	0.0934087	-0.000926407
solidus	F1_Des	6	350	Lsol_of2	F1Des_Lsol_2	-0.00451019	0.0976222	-0.039607	-0.122568	-0.014801	-0.0189123	-0.0654734	0.0337203	0.0187807	-0.0776793	-0.124693	-0.0435155	0.0940941	0.0248322	0.0325915	0.0840325	-0.038394	0.0756151	0.00905806	0.0948679	-0.0178681	0.0923116	0.0453106	0.0858863	0.0559849	0.0840593	0.0657963	0.0790448	0.0736469	0.0719898	0.0801292	0.0640298	0.0854014	0.0555414	0.0897152	0.046273	0.0924567	0.036517	0.0938683	0.0268133	0.0935834	0.0108914	0.0913545	0.000459371
solidus	F1_Des	6	351	Lsol_of2	F1Des_Lsol_2	-0.0124887	0.109452	-0.027964	-0.11912	-0.014152	-0.0204228	-0.0694208	0.0304842	0.0145899	-0.07891	-0.119972	-0.041024	0.093602	0.0146935	0.0372947	0.0839508	-0.0417943	0.0825538	0.00649847	0.103269	-0.0265987	0.100659	0.0464192	0.0838145	0.0565872	0.0820491	0.0661858	0.0774211	0.0746281	0.0704528	0.0808171	0.0623004	0.0854718	0.0534746	0.0890924	0.0442538	0.0917499	0.0348683	0.0932953	0.0251528	0.0935914	0.00966341	0.0919358	-0.000802559
solidus	F1_Des	6	352	Lsol_of2	F1Des_Lsol_2	-0.00515528	0.10642	-0.0404966	-0.120725	-0.00660695	-0.0221081	-0.0681104	0.0318287	0.0225539	-0.0780428	-0.116946	-0.0436644	0.0937707	0.0211811	0.0351867	0.0855613	-0.0406839	0.0870322	0.0115625	0.101341	-0.0229452	0.0991862	0.0462647	0.0840486	0.0561173	0.0817442	0.065622	0.0771502	0.0737396	0.0706447	0.0804564	0.0629546	0.0860616	0.0542932	0.0899155	0.0449611	0.0930984	0.0353524	0.0943217	0.0249739	0.0923473	0.00962616	0.089907	-0.000525649
solidus	F1_Des	6	353	Lsol_of2	F1Des_Lsol_2	-0.0101231	0.111577	-0.0440693	-0.117461	0.00192296	-0.0278028	-0.0711552	0.0299353	0.0241577	-0.0704312	-0.115984	-0.0507863	0.0972859	0.0197729	0.0381286	0.0851632	-0.0409306	0.087293	0.00815651	0.105547	-0.0258356	0.103457	0.0464	0.0835377	0.0559788	0.080451	0.0651292	0.0760592	0.0731901	0.0696978	0.0800475	0.0624419	0.0862488	0.0545413	0.0915182	0.0455886	0.0953075	0.0356812	0.0972564	0.0250558	0.0964235	0.00863795	0.0936967	-0.00222265
solidus	F1_Des	6	354	Lsol_of2	F1Des_Lsol_2	-0.0140974	0.117062	-0.0320207	-0.115349	0.000796353	-0.0342708	-0.0718168	0.0301191	0.0171722	-0.0817594	-0.118565	-0.0379521	0.0947453	0.0176451	0.0409852	0.0799855	-0.0451401	0.0827495	0.0100528	0.106023	-0.0299464	0.105655	0.0460691	0.079275	0.0554292	0.0780194	0.0645849	0.0748667	0.0728069	0.069371	0.0802024	0.0623671	0.0858185	0.0539115	0.0898801	0.0446188	0.0924851	0.03506	0.0941508	0.0253621	0.0944957	0.00961346	0.0925592	-0.000931985
solidus	F1_Des	6	355	Lsol_of2	F1Des_Lsol_2	-0.00749391	0.11382	-0.0351799	-0.120663	-0.00430506	-0.0251423	-0.0682437	0.029003	0.0221936	-0.0800118	-0.117385	-0.0365765	0.0932852	0.0201025	0.0393177	0.0816705	-0.0433846	0.0885904	0.0105077	0.108108	-0.0221961	0.106945	0.0464162	0.0809373	0.0557481	0.0784584	0.0644276	0.0741637	0.0724245	0.0685224	0.0790845	0.0611397	0.0844699	0.052959	0.0885083	0.0439981	0.0915969	0.0346936	0.0932993	0.0249501	0.0921518	0.00955606	0.0899615	-0.000585015
solidus	F1_Des	6	356	Lsol_of2	F1Des_Lsol_2	-0.0135151	0.110819	-0.0407991	-0.120828	-0.000709574	-0.0260091	-0.0677645	0.0348792	0.0172675	-0.0752639	-0.115642	-0.0486027	0.0940425	0.0196847	0.0354022	0.086045	-0.041117	0.0862751	0.00522496	0.106523	-0.0283221	0.101318	0.046466	0.0844536	0.0564921	0.0817693	0.0656175	0.0766382	0.0733151	0.0700438	0.0798737	0.0622023	0.0852412	0.0537489	0.0892419	0.044472	0.0920335	0.0349809	0.0937927	0.0251441	0.0939365	0.00945363	0.0917465	-0.0011851
solidus	F1_Des	6	357	Lsol_of2	F1Des_Lsol_2	-0.0125597	0.111945	-0.0429115	-0.118286	-0.0011276	-0.0265109	-0.0705926	0.0353353	0.0196039	-0.0760822	-0.114075	-0.0546252	0.0969581	0.01783	0.0354993	0.0868945	-0.0407393	0.0873206	0.00457307	0.108171	-0.0281268	0.104429	0.0468779	0.084839	0.0564864	0.0812072	0.0654317	0.0761693	0.0734559	0.0699459	0.0803831	0.0626612	0.0868936	0.054634	0.0917016	0.0452511	0.0949472	0.035235	0.0967303	0.0249364	0.0957681	0.00829525	0.0924481	-0.00214374
solidus	F1_Des	6	358	Lsol_of2	F1Des_Lsol_2	-0.0107188	0.1085	-0.0357612	-0.121699	-0.0116067	-0.0229413	-0.0682489	0.0342341	0.0184337	-0.0754758	-0.118739	-0.0466918	0.0950838	0.02052	0.0374814	0.0818876	-0.041543	0.0828588	0.00715624	0.102879	-0.0262318	0.101214	0.0459593	0.081327	0.0554951	0.0797835	0.0648745	0.0760652	0.0730405	0.0701071	0.0795884	0.0623647	0.0848821	0.0539674	0.089057	0.0450797	0.092708	0.0357633	0.094586	0.0258471	0.0947178	0.00989793	0.0923675	-0.000634006
solidus	F1_Des	6	359	Lsol_of2	F1Des_Lsol_2	-0.00883216	0.107405	-0.0377034	-0.122731	-0.00956588	-0.0205458	-0.0674027	0.0353455	0.0175962	-0.0745989	-0.117938	-0.0481569	0.0940674	0.0199458	0.0344316	0.0872496	-0.0404043	0.0841643	0.0100161	0.102753	-0.0238517	0.0998164	0.0466446	0.0854583	0.0566723	0.0824555	0.0658661	0.0770484	0.0734604	0.0704091	0.080117	0.0625921	0.0852739	0.0539713	0.0895142	0.0448827	0.092197	0.0352407	0.0938906	0.0253592	0.0929978	0.0096551	0.0905993	-0.000632294
solidus	F1_Des	6	360	Lsol_of2	F1Des_Lsol_2	-0.00870989	0.109061	-0.0381605	-0.122817	-0.00773376	-0.0236952	-0.0673271	0.0336435	0.0153236	-0.0773991	-0.119092	-0.0443149	0.0942612	0.0205477	0.0336272	0.0861564	-0.0415419	0.0851697	0.00616779	0.105428	-0.0214876	0.102733	0.0463359	0.084698	0.0563298	0.0814832	0.0646702	0.076007	0.0722364	0.0694564	0.0788309	0.0621853	0.0843794	0.0539752	0.0890332	0.0451711	0.0922937	0.0356569	0.0941203	0.025744	0.0941556	0.00993916	0.0918227	-0.000649528
solidus	F1_Des	6	361	Lsol_of2	F1Des_Lsol_2	-0.0131204	0.108667	-0.0349528	-0.118984	-0.0112821	-0.0238557	-0.0701827	0.0314637	0.0180354	-0.0767021	-0.116733	-0.039243	0.09504	0.0155777	0.0334164	0.0854543	-0.0432905	0.0832336	0.00141453	0.104661	-0.024526	0.101283	0.046339	0.085121	0.0568061	0.0823051	0.0659495	0.0771399	0.0739883	0.0706427	0.0807791	0.0628853	0.086278	0.0540753	0.090314	0.04478	0.092978	0.0351081	0.0947289	0.0251425	0.0949732	0.00930402	0.0934129	-0.00141604
solidus	F1_Des	6	362	Lsol_of2	F1Des_Lsol_2	-0.00880446	0.109206	-0.0429852	-0.125103	-0.00271423	-0.0263436	-0.0639747	0.0317244	0.0153817	-0.0706097	-0.120079	-0.0538298	0.0957077	0.0231522	0.0374939	0.0857536	-0.038766	0.0869658	0.00994299	0.105188	-0.0239407	0.101681	0.0463227	0.084609	0.0563675	0.0822951	0.0658631	0.0775087	0.0739624	0.0711918	0.0811897	0.0636897	0.0869812	0.0549218	0.0910237	0.0453272	0.0942303	0.0356764	0.0956924	0.0253951	0.0949845	0.00923942	0.0918377	-0.00116201
solidus	F1_Des	6	363	Lsol_of2	F1Des_Lsol_2	-0.011801	0.115824	-0.0438769	-0.120264	-0.00759446	-0.0237153	-0.0686688	0.0321756	0.0194949	-0.07314	-0.118172	-0.045414	0.0956341	0.0218465	0.0384109	0.0851586	-0.0446709	0.0863445	0.0095212	0.110297	-0.0280159	0.108309	0.0464169	0.0839088	0.0559999	0.0806902	0.0650304	0.0761893	0.0732787	0.070382	0.0807158	0.0631448	0.0865559	0.0544593	0.0910665	0.0452781	0.094278	0.0352792	0.0955921	0.025041	0.0950667	0.00894555	0.0924675	-0.00165684
solidus	F1_Des	6	364	Lsol_of2	F1Des_Lsol_2	-0.00953318	0.108284	-0.0414031	-0.1215	-0.00902857	-0.0237155	-0.0658624	0.0335402	0.0173726	-0.072049	-0.119176	-0.0457263	0.0943622	0.0213411	0.0329422	0.0865795	-0.0420621	0.0819412	0.00840462	0.103774	-0.0261619	0.0997094	0.0461724	0.0861438	0.0564362	0.0831162	0.0659106	0.0778858	0.073724	0.0710356	0.0801888	0.063075	0.0852835	0.0543911	0.0896683	0.0453589	0.0927535	0.0356329	0.0939132	0.025573	0.0939262	0.00974579	0.0916185	-0.00071702
solidus	F1_Des	6	365	Lsol_of2	F1Des_Lsol_2	-0.0118626	0.105851	-0.0422823	-0.117924	-0.00868739	-0.0241748	-0.0696365	0.0365142	0.0209446	-0.0783933	-0.116548	-0.0465602	0.0933721	0.0206572	0.0304301	0.0860339	-0.037522	0.0870341	0.00340783	0.101054	-0.0250045	0.0993938	0.0461857	0.0839699	0.0556235	0.0805895	0.0644455	0.0759376	0.072546	0.0702429	0.079559	0.0628868	0.085217	0.0543115	0.0896165	0.0452412	0.0924745	0.0355042	0.0933058	0.0254671	0.0927486	0.00991905	0.0904912	-0.000447386
solidus	F1_Des	6	366	Lsol_of2	F1Des_Lsol_2	-0.00993741	0.0975588	-0.0371416	-0.122206	-0.00448969	-0.026645	-0.0647574	0.0349985	0.0156027	-0.0742668	-0.122268	-0.0530398	0.0939407	0.0223106	0.0348587	0.0846904	-0.0353431	0.0811747	0.00426849	0.0969102	-0.0218761	0.0916413	0.0458793	0.0844468	0.0560758	0.0830574	0.0659938	0.078251	0.0738757	0.0712472	0.0801683	0.0634002	0.0852549	0.0546668	0.0891506	0.0454683	0.0918983	0.0359986	0.0937001	0.026257	0.0937234	0.0105374	0.0914728	0.000159396
solidus	F1_Des	6	367	Lsol_of2	F1Des_Lsol_2	-0.0158535	0.103842	-0.0365428	-0.121232	-0.00988027	-0.0231365	-0.0694031	0.0349627	0.0154586	-0.0793078	-0.120184	-0.0388941	0.0960763	0.0208335	0.033818	0.0817066	-0.0441181	0.0788061	0.0042799	0.100109	-0.0265306	0.097559	0.0457071	0.0819132	0.0553715	0.0807595	0.064936	0.0773019	0.0735721	0.0711576	0.0803865	0.0636014	0.0865388	0.0556198	0.0915797	0.0463386	0.0943351	0.0359859	0.0957614	0.0260932	0.0953132	0.00985529	0.0927234	-0.000763192
solidus	F1_Des	6	368	Lsol_of2	F1Des_Lsol_2	-0.00993906	0.104048	-0.0363656	-0.11747	-0.0175561	-0.0197781	-0.066987	0.0341107	0.0117675	-0.0801719	-0.119955	-0.0530741	0.0943731	0.0200167	0.0350785	0.085035	-0.0380406	0.0854741	0.00717569	0.100835	-0.0247048	0.0975025	0.0462207	0.0834288	0.0554813	0.079914	0.0636279	0.0746637	0.0709782	0.0684686	0.0771707	0.06111	0.0829956	0.0534432	0.0877874	0.0449998	0.0911065	0.0358162	0.0934495	0.0262911	0.0943915	0.0106661	0.0932958	-9.48E-06
solidus	F1_Des	6	369	Lsol_of2	F1Des_Lsol_2	-0.0103653	0.107849	-0.0346917	-0.115934	-0.00361919	-0.0269158	-0.0689856	0.0340157	0.0155382	-0.078286	-0.119333	-0.0452335	0.0929664	0.0187344	0.0350179	0.084484	-0.0399338	0.0869056	0.00165482	0.105124	-0.0231024	0.102256	0.0461022	0.081648	0.055028	0.0782498	0.0635429	0.0739211	0.0710881	0.0680899	0.0773717	0.0608772	0.082603	0.0528342	0.0870329	0.0443082	0.0902887	0.0352309	0.0922781	0.0257516	0.0929471	0.0103811	0.0917918	-3.65E-05
solidus	F1_Des	6	370	Lsol_of2	F1Des_Lsol_2	-0.0072043	0.101857	-0.0330303	-0.121933	-0.00650397	-0.0282573	-0.0672675	0.0342713	0.0138947	-0.0756509	-0.122443	-0.0506977	0.0956415	0.0225187	0.0370704	0.0802408	-0.0371755	0.0844252	0.00849147	0.0994801	-0.0181314	0.0969154	0.0456941	0.0791733	0.0547482	0.0775742	0.0633948	0.0739987	0.0712097	0.0686344	0.0779412	0.0617714	0.0838891	0.054098	0.0889194	0.0457572	0.0926909	0.0365439	0.0952294	0.0268032	0.0946919	0.0106857	0.0923476	0.000313842
solidus	F1_Des	6	371	Lsol_of2	F1Des_Lsol_2	-0.00692244	0.103123	-0.0331435	-0.120582	-0.0191907	-0.0165317	-0.066932	0.0348473	0.0153428	-0.0782229	-0.122391	-0.0523162	0.0944092	0.0192202	0.0334281	0.0844298	-0.0368922	0.0838899	0.00761552	0.099772	-0.0199405	0.097097	0.0459194	0.0827371	0.055345	0.0800671	0.0642996	0.0760606	0.0726483	0.0705511	0.0798799	0.0632738	0.0852395	0.0546764	0.0892128	0.0454494	0.0920427	0.0360821	0.0939989	0.0263008	0.0939313	0.0106156	0.0921364	0.000119078
solidus	F1_Des	6	372	Lsol_of2	F1Des_Lsol_2	-0.00901066	0.10331	-0.0357313	-0.120753	-0.0127195	-0.0216488	-0.0654215	0.0325069	0.0109077	-0.0673116	-0.12574	-0.0584105	0.0965746	0.0243939	0.0399055	0.0788929	-0.0340644	0.0818824	0.00609303	0.099613	-0.0214049	0.0973848	0.0456148	0.0785405	0.0545716	0.0770513	0.063211	0.0737544	0.0714282	0.0691176	0.0786497	0.0626759	0.0849653	0.0550838	0.0900747	0.0465471	0.0940031	0.0371418	0.0962901	0.0271798	0.0971085	0.011034	0.0952889	-6.02E-05
solidus	F1_Des	6	373	Lsol_of2	F1Des_Lsol_2	-0.00590766	0.0974158	-0.0312756	-0.123103	-0.0118802	-0.0202057	-0.0646489	0.04348	0.0122254	-0.076522	-0.122613	-0.0532328	0.0909635	0.02084	0.021235	0.0859764	-0.0273166	0.0831507	0.0071633	0.0933364	-0.0156723	0.0924677	0.0456014	0.0826745	0.0538957	0.0784445	0.0619127	0.0736692	0.068271	0.0674576	0.0743529	0.0602288	0.0795684	0.0525777	0.08434	0.044689	0.0877448	0.0360411	0.0898608	0.0269104	0.0909511	0.0120448	0.0899994	0.00180619
solidus	F1_Des	6	374	Lsol_of2	F1Des_Lsol_2	-0.00618092	0.103528	-0.0349938	-0.119449	-0.00483587	-0.0216757	-0.0659951	0.0363396	0.0200002	-0.0755236	-0.120666	-0.0510744	0.0915015	0.0203519	0.0333627	0.0850411	-0.0361587	0.08598	0.00803291	0.102046	-0.021107	0.0987598	0.0463138	0.0832219	0.0555844	0.0800337	0.0641261	0.0751945	0.0712462	0.0685996	0.0772471	0.0610832	0.0827123	0.0531806	0.0864845	0.0443747	0.0892124	0.0351799	0.0911014	0.0258015	0.0916569	0.0106352	0.0900254	0.000415565
solidus	F1_Des	6	375	Lsol_of2	F1Des_Lsol_2	-0.0104732	0.103563	-0.0391355	-0.120942	-0.00922445	-0.0213239	-0.0664598	0.0355713	0.0155283	-0.0723779	-0.118767	-0.0554118	0.0949543	0.0218157	0.0359541	0.0838763	-0.0382086	0.0846638	0.00625046	0.100377	-0.0213443	0.0991701	0.0459934	0.0835573	0.0558134	0.0806845	0.0642282	0.0754312	0.0717034	0.069084	0.077942	0.0616024	0.083806	0.0538362	0.0886714	0.0452653	0.0924114	0.0360224	0.0945151	0.0261703	0.0953918	0.0102442	0.0935599	-0.000554884
nyassanus	F2_Anc	1	376	Lnya_par1	F2Anc_Lnya_1	-0.00673678	0.0995715	-0.0382643	-0.124446	0.00578812	-0.0293635	-0.0689186	0.0386306	0.0122821	-0.0712582	-0.121791	-0.0492494	0.0948741	0.0272557	0.0356624	0.0805407	-0.0368449	0.0808238	0.00991918	0.0952135	-0.0221696	0.0939038	0.0451709	0.0795314	0.0538767	0.076956	0.0621022	0.0727788	0.0701492	0.0679558	0.0774207	0.0620151	0.0835259	0.0545913	0.0888538	0.04627	0.0927019	0.037081	0.0950006	0.0272136	0.0945916	0.0111222	0.0929354	0.000520185
nyassanus	F2_Anc	1	377	Lnya_par1	F2Anc_Lnya_1	-0.00217663	0.0929067	-0.0222366	-0.125582	0.0126255	-0.0479862	-0.0672819	0.0394132	0.011415	-0.0846527	-0.124338	-0.0312149	0.0878075	0.0239917	0.0330697	0.0809994	-0.0349501	0.0798751	0.0135508	0.091738	-0.0180252	0.0907413	0.0461048	0.0796808	0.054629	0.0774798	0.0620292	0.0727725	0.069087	0.0670257	0.0747006	0.0601966	0.0793729	0.0522846	0.0831408	0.0439898	0.0859253	0.0356134	0.0875705	0.0264054	0.087617	0.0123585	0.086173	0.00269257
nyassanus	F2_Anc	1	378	Lnya_par1	F2Anc_Lnya_1	-0.0071187	0.108265	-0.0238137	-0.113366	-0.0100403	-0.0245461	-0.0716936	0.0316638	0.0114876	-0.0833795	-0.122818	-0.0387702	0.092557	0.0153504	0.0394178	0.0815749	-0.0428431	0.0844962	0.0123384	0.102387	-0.0238824	0.10282	0.0462923	0.0804649	0.0552109	0.0772937	0.0637588	0.0733732	0.0709246	0.067241	0.07718	0.0602141	0.0824327	0.052338	0.0866709	0.0438485	0.0897464	0.0348473	0.0916505	0.0255387	0.0926653	0.0104218	0.091555	5.64E-05
nyassanus	F2_Anc	1	379	Lnya_par1	F2Anc_Lnya_1	-0.00629241	0.110225	-0.0268402	-0.121738	0.00772426	-0.0303323	-0.0679798	0.0305397	0.0161563	-0.075174	-0.118321	-0.0316151	0.0898398	0.0172744	0.0343802	0.0846195	-0.0372303	0.0913939	0.00972926	0.104213	-0.0204591	0.104568	0.0467327	0.081019	0.0553368	0.0772174	0.0631884	0.0724807	0.069591	0.0659612	0.0753142	0.0587077	0.0801245	0.0509639	0.0839512	0.0426537	0.0868746	0.0338781	0.0890296	0.0248909	0.0896679	0.0103263	0.0887202	0.000355078
nyassanus	F2_Anc	1	380	Lnya_par1	F2Anc_Lnya_1	-0.0053378	0.0971134	-0.0373675	-0.119602	0.0165645	-0.0397167	-0.0670286	0.0368301	0.0274273	-0.0745439	-0.120136	-0.0412723	0.0896793	0.0206657	0.0271964	0.0885677	-0.0345503	0.0874274	0.00711298	0.0964907	-0.0175746	0.0948545	0.0475042	0.0855719	0.0557302	0.0804391	0.0633813	0.0746838	0.0700931	0.0679652	0.0762432	0.060706	0.0811489	0.0527399	0.0848896	0.0440502	0.0876787	0.0350811	0.0892831	0.0258499	0.0893457	0.0110281	0.0873296	0.00111197
nyassanus	F2_Anc	1	381	Lnya_par1	F2Anc_Lnya_1	-0.00656263	0.0973355	-0.0250626	-0.132982	-0.00691806	-0.0219865	-0.0659698	0.0425992	0.0112162	-0.0818152	-0.120469	-0.0422973	0.0895902	0.0246003	0.0382463	0.0801911	-0.0348643	0.0804869	0.00381082	0.0966239	-0.0152272	0.0956975	0.0466357	0.0792453	0.0556751	0.0776854	0.0639387	0.0736882	0.0711911	0.0678501	0.0771612	0.0605962	0.0823719	0.0528544	0.0856259	0.0441124	0.0880264	0.0350867	0.0894981	0.0256362	0.0891135	0.0113446	0.0870445	0.00176184
nyassanus	F2_Anc	1	382	Lnya_par1	F2Anc_Lnya_1	-0.00475701	0.114255	-0.029141	-0.123398	0.0130084	-0.0386799	-0.0708206	0.0325258	0.0150892	-0.0766757	-0.117785	-0.04142	0.0911637	0.0182015	0.0406984	0.0831373	-0.0403613	0.092322	0.0174574	0.105988	-0.0221471	0.108683	0.0469385	0.0817903	0.0555677	0.0777459	0.0636199	0.0727779	0.0709514	0.0668872	0.0766317	0.0595181	0.0817008	0.0515114	0.0858037	0.0430954	0.0890564	0.0342095	0.0908822	0.0250462	0.0913577	0.0099931	0.0894509	-2.26E-06
nyassanus	F2_Anc	1	383	Lnya_par1	F2Anc_Lnya_1	-0.0109238	0.116664	-0.0314823	-0.123274	0.0109979	-0.0410316	-0.0676109	0.0342337	0.0175613	-0.0845926	-0.120727	-0.0319593	0.0919288	0.0225285	0.0365941	0.0800302	-0.042562	0.0853372	0.0133965	0.103098	-0.0300346	0.105331	0.0456822	0.0783465	0.0546438	0.0761332	0.0628952	0.0723953	0.0705341	0.0673109	0.0766378	0.0604273	0.0812248	0.0522201	0.0857996	0.0437928	0.0897114	0.035281	0.091696	0.0259351	0.0916461	0.0107777	0.089932	0.000601004
nyassanus	F2_Anc	1	384	Lnya_par1	F2Anc_Lnya_1	-0.00635209	0.0993134	-0.0293921	-0.126968	0.00271377	-0.0279749	-0.0685442	0.0394753	0.0125423	-0.0741974	-0.120135	-0.034942	0.0908582	0.0244294	0.0318871	0.0805885	-0.0386637	0.083157	0.00768395	0.0966033	-0.0199125	0.0961051	0.0451592	0.078358	0.0535021	0.0755748	0.061511	0.0712524	0.0689577	0.0663048	0.0756988	0.0599892	0.081895	0.053204	0.0863315	0.0449902	0.0892798	0.0359762	0.0907437	0.0265706	0.0906157	0.01156	0.0890684	0.00151035
nyassanus	F2_Anc	1	385	Lnya_par1	F2Anc_Lnya_1	-0.00592255	0.107793	-0.0345781	-0.115662	0.018529	-0.0494266	-0.0700098	0.0343897	0.0311487	-0.0760976	-0.11752	-0.0391852	0.09157	0.0196737	0.0368425	0.0831545	-0.0403072	0.0898117	0.00976849	0.104038	-0.0210721	0.105057	0.0461389	0.0803585	0.0547534	0.0768438	0.062398	0.0716878	0.0694946	0.0658483	0.0757774	0.0588901	0.0814594	0.0514965	0.0863111	0.0434959	0.0894924	0.0345809	0.0913664	0.0252381	0.090867	0.010248	0.0887838	0.000209986
nyassanus	F2_Anc	2	386	Lnya_par2	F2Anc_Lnya_2	-0.00451154	0.108583	-0.0285215	-0.12275	0.00810986	-0.0346644	-0.0684134	0.0375913	0.0135499	-0.0712415	-0.122969	-0.0522462	0.0928477	0.0213723	0.0415339	0.0805138	-0.0376399	0.0843459	0.0126727	0.103631	-0.0191468	0.103196	0.0458475	0.0794775	0.0545725	0.076209	0.0626656	0.0722594	0.0701286	0.0667118	0.0770206	0.0603491	0.0823609	0.0526587	0.086931	0.0444211	0.0901823	0.0354054	0.0923417	0.0260697	0.0928416	0.0108363	0.091007	0.000605267
nyassanus	F2_Anc	2	387	Lnya_par2	F2Anc_Lnya_2	-0.00392294	0.102262	-0.0356046	-0.127572	0.00906953	-0.0405606	-0.0641461	0.0373618	0.0144998	-0.0781202	-0.119935	-0.0405537	0.0887186	0.0267952	0.0346058	0.0850207	-0.0351498	0.086597	0.0110942	0.0989838	-0.0184149	0.0990836	0.046121	0.0819434	0.0548899	0.0783583	0.0632192	0.0739313	0.0702392	0.067835	0.0765958	0.0608127	0.0817295	0.0530195	0.085165	0.0443953	0.0875921	0.0353031	0.088886	0.0259778	0.0883247	0.0113811	0.0866973	0.00166489
nyassanus	F2_Anc	2	388	Lnya_par2	F2Anc_Lnya_2	-0.00457327	0.116729	-0.029321	-0.124063	0.0137279	-0.0434038	-0.0691613	0.0346788	0.0170208	-0.0797474	-0.119833	-0.0404226	0.0902731	0.0192817	0.0393919	0.0840314	-0.0389731	0.093168	0.0157767	0.107746	-0.0210256	0.110764	0.0467603	0.0810776	0.0551903	0.0769767	0.06318	0.0721314	0.0702061	0.06621	0.0764186	0.0593421	0.0813392	0.0514352	0.0851717	0.0429971	0.0881619	0.034187	0.0899142	0.0250462	0.0900655	0.0102678	0.0882149	0.000450053
nyassanus	F2_Anc	2	389	Lnya_par2	F2Anc_Lnya_2	-0.00789285	0.0889721	-0.0371078	-0.128229	0.00742229	-0.034154	-0.0635538	0.0390898	0.0149892	-0.064021	-0.125381	-0.0370877	0.0904669	0.0295839	0.0254373	0.0837354	-0.0330469	0.0764768	0.00605259	0.0882509	-0.0185101	0.0854535	0.0448219	0.0819006	0.0535242	0.0785793	0.0619343	0.0743728	0.0695771	0.0692481	0.076121	0.0624062	0.0816279	0.0547278	0.0859129	0.0462001	0.0889063	0.0371198	0.0910072	0.0277223	0.0913004	0.0125147	0.0896935	0.00225138
nyassanus	F2_Anc	2	390	Lnya_par2	F2Anc_Lnya_2	-0.0106522	0.0963684	-0.0415085	-0.126943	-0.000410222	-0.0270441	-0.0651796	0.0382203	0.00723061	-0.0587912	-0.121919	-0.0490534	0.0955497	0.0278325	0.0345758	0.0825691	-0.039678	0.0771972	0.00245562	0.095665	-0.0231391	0.0918101	0.0453418	0.081879	0.0548415	0.0807679	0.0642368	0.0770633	0.0723324	0.0710955	0.0792186	0.0637779	0.0847597	0.055624	0.0900343	0.0468392	0.0933077	0.0373828	0.0957442	0.0275452	0.0958478	0.0107563	0.0933546	0.000128321
nyassanus	F2_Anc	2	391	Lnya_par2	F2Anc_Lnya_2	-0.00583387	0.0957254	-0.0336426	-0.127525	0.00252082	-0.0287912	-0.0649047	0.0425086	0.0090717	-0.0714705	-0.122338	-0.0512449	0.091258	0.0260388	0.0330901	0.083156	-0.0335696	0.0818682	0.00716693	0.0932433	-0.019938	0.0915908	0.0455842	0.0809388	0.054548	0.0780132	0.0627892	0.0739546	0.0700922	0.0682312	0.0764503	0.0612859	0.0819184	0.0535585	0.0861972	0.0451094	0.089266	0.036139	0.0911955	0.0267202	0.0917128	0.0116226	0.0905974	0.00131735
nyassanus	F2_Anc	2	392	Lnya_par2	F2Anc_Lnya_2	-0.00408706	0.0973707	-0.0249596	-0.113667	-0.00375853	-0.0303368	-0.0693346	0.0348171	0.0125346	-0.0894832	-0.126416	-0.0445605	0.0920396	0.0165165	0.0311866	0.084412	-0.0346532	0.0837877	0.009774	0.0942139	-0.0163249	0.0938299	0.0459634	0.0819272	0.0549319	0.0787225	0.0634827	0.0745776	0.0702042	0.0679696	0.0765492	0.0609742	0.081676	0.05312	0.0858695	0.0446491	0.0889768	0.0356923	0.0908382	0.0264715	0.0919638	0.0114637	0.0901894	0.00131439
nyassanus	F2_Anc	2	393	Lnya_par2	F2Anc_Lnya_2	-0.00618401	0.100569	-0.0207707	-0.129057	0.00297713	-0.0366536	-0.0648271	0.0407746	0.00697726	-0.0729229	-0.123382	-0.0484156	0.0883493	0.021768	0.0385305	0.0817142	-0.0348044	0.0844498	0.0119978	0.0966346	-0.0183529	0.096679	0.0463576	0.0804061	0.0551572	0.0776275	0.0628015	0.0729774	0.0692739	0.0665611	0.075048	0.0597415	0.0796291	0.0518779	0.0833902	0.0436008	0.0858788	0.0349327	0.0878166	0.0258478	0.0883403	0.0117743	0.0870796	0.00193497
nyassanus	F2_Anc	2	394	Lnya_par2	F2Anc_Lnya_2	-0.00719917	0.103124	-0.0373352	-0.125521	0.00418837	-0.0297407	-0.0672722	0.0371767	0.0123887	-0.0675438	-0.121237	-0.049185	0.0940625	0.0240947	0.0331962	0.0834245	-0.0381316	0.0827793	0.0105078	0.097267	-0.0196124	0.0983188	0.0454194	0.081152	0.0546293	0.0786517	0.063335	0.0748128	0.0712491	0.0692981	0.0783874	0.0626749	0.0845974	0.0549093	0.0891794	0.045862	0.0920263	0.036313	0.093834	0.026598	0.0943338	0.0108062	0.0923263	0.000184694
nyassanus	F2_Anc	2	395	Lnya_par2	F2Anc_Lnya_2	-0.00290238	0.10453	-0.0280008	-0.121372	-0.00373434	-0.0280957	-0.0642467	0.03697	0.0122424	-0.084769	-0.125446	-0.050147	0.0898961	0.021428	0.0382921	0.0835264	-0.0337912	0.0884617	0.0120102	0.101199	-0.016113	0.101969	0.0462224	0.0808725	0.0547517	0.077337	0.0621965	0.0723279	0.0688097	0.0660495	0.0749376	0.059179	0.0800399	0.0515726	0.0844884	0.0435014	0.0876345	0.034897	0.0895216	0.0260324	0.0898602	0.0113144	0.0885745	0.00133376
ovum	F2_Anc	6	396	Lov_par1	F2Anc_Lov_1	-0.00904888	0.120987	-0.0331822	-0.118979	-0.00104922	-0.0274015	-0.0701449	0.0327391	0.00784244	-0.0653508	-0.11833	-0.047395	0.0921831	0.019372	0.0426952	0.0817661	-0.0410856	0.0930765	0.0129186	0.110769	-0.0250321	0.110917	0.0463349	0.0804509	0.0547721	0.076575	0.0626317	0.0716531	0.0696604	0.0658164	0.0757838	0.0591117	0.0807388	0.0512148	0.0851509	0.0428171	0.0890248	0.0343438	0.0914498	0.0253138	0.0928004	0.0102196	0.0918074	-0.000129647
ovum	F2_Anc	6	397	Lov_par1	F2Anc_Lov_1	-0.0106912	0.116704	-0.0386914	-0.119408	0.00110544	-0.0262203	-0.0671055	0.0362754	0.00995365	-0.0662448	-0.120567	-0.058691	0.0953452	0.0213238	0.0380929	0.0831735	-0.0408184	0.0858633	0.0112939	0.105891	-0.0271802	0.105312	0.0456689	0.0809787	0.0545737	0.0775211	0.0631448	0.0734483	0.0709767	0.0680824	0.0779333	0.061412	0.0839644	0.0537712	0.0889155	0.0452599	0.0926808	0.0359441	0.0946829	0.0261398	0.0950249	0.0101291	0.0931743	-0.000407349
ovum	F2_Anc	6	398	Lov_par1	F2Anc_Lov_1	-0.00826196	0.114454	-0.0332315	-0.116731	0.00741295	-0.0304493	-0.070384	0.0285533	0.0119207	-0.0675469	-0.118495	-0.0469155	0.0947387	0.018424	0.0403433	0.0803047	-0.0384782	0.0886825	0.0118983	0.107213	-0.0223076	0.106529	0.0458975	0.0790051	0.055012	0.0766651	0.0635808	0.0729231	0.0712944	0.0675605	0.0776475	0.0604285	0.0831398	0.052565	0.0880537	0.0442631	0.0915286	0.0351909	0.0941408	0.0256292	0.0951899	0.0100761	0.0939232	-0.00083336
ovum	F2_Anc	6	399	Lov_par1	F2Anc_Lov_1	-0.00859355	0.114606	-0.0369828	-0.12057	-0.00112895	-0.0268599	-0.067154	0.0360427	0.0117533	-0.0727093	-0.119012	-0.0537387	0.0925992	0.0214131	0.0382655	0.0842696	-0.0402258	0.0882905	0.0115692	0.106929	-0.021084	0.107525	0.0462773	0.0823976	0.0550781	0.0785881	0.0630531	0.073448	0.070383	0.0674554	0.0766286	0.0603448	0.0818631	0.0525036	0.0862982	0.0440204	0.0897442	0.035137	0.0920183	0.0257959	0.092763	0.0104915	0.0917172	9.29E-06
ovum	F2_Anc	6	400	Lov_par1	F2Anc_Lov_1	-0.0092626	0.109337	-0.045564	-0.115526	0.012203	-0.0375851	-0.0700786	0.0297658	0.0238318	-0.0667965	-0.118102	-0.044533	0.0941314	0.020769	0.0324188	0.0867152	-0.0407297	0.0876624	0.0091258	0.100279	-0.0231368	0.102488	0.0459429	0.0854324	0.0559969	0.0823681	0.0652509	0.0773883	0.0729301	0.0703362	0.0790708	0.0624177	0.0842489	0.0539016	0.0883388	0.0449172	0.0912356	0.0354298	0.0935931	0.0257969	0.0940439	0.00993106	0.0930075	-0.000695842
ovum	F2_Anc	6	401	Lov_par1	F2Anc_Lov_1	-0.00785425	0.11274	-0.0337913	-0.125017	0.00498763	-0.0262219	-0.064042	0.0377253	0.0164587	-0.0707331	-0.124225	-0.0511987	0.0901781	0.0245746	0.0388062	0.0806898	-0.0369434	0.0871075	0.010919	0.103705	-0.0212138	0.103929	0.0455123	0.0789474	0.0545273	0.0764429	0.0628798	0.0727328	0.0705323	0.0676458	0.0769557	0.0608644	0.0823485	0.0531011	0.0863679	0.0445617	0.0888291	0.0354441	0.090161	0.026115	0.0900675	0.0111399	0.088905	0.00109164
ovum	F2_Anc	6	402	Lov_par1	F2Anc_Lov_1	-0.0100972	0.113023	-0.0288262	-0.116176	-0.0106614	-0.020012	-0.0681528	0.0334085	0.0145748	-0.0686265	-0.122623	-0.0465338	0.0944524	0.0150277	0.0351414	0.0827225	-0.0411909	0.0879722	0.00836875	0.103437	-0.0245366	0.105205	0.0461789	0.08098	0.0554562	0.0785027	0.0639882	0.0740056	0.0710855	0.067629	0.0768093	0.0600507	0.0821253	0.0521378	0.0867094	0.0437832	0.0903158	0.0349314	0.0929233	0.0256219	0.094684	0.0101042	0.0929726	-0.000545611
ovum	F2_Anc	6	403	Lov_par1	F2Anc_Lov_1	-0.0108166	0.106598	-0.0283979	-0.125962	-0.00555747	-0.0187122	-0.0646556	0.0387188	0.00733543	-0.0654557	-0.123514	-0.0496426	0.0916556	0.0216963	0.0378137	0.0814215	-0.0390286	0.0823471	0.00549852	0.102744	-0.0227073	0.100205	0.0459322	0.0801484	0.0549666	0.0773807	0.0635994	0.0737826	0.0714638	0.0685092	0.0781983	0.0616332	0.083238	0.0534106	0.0869248	0.044567	0.0894659	0.0353535	0.0911538	0.0259457	0.0921529	0.0108517	0.0906208	0.000607849
ovum	F2_Anc	6	404	Lov_par1	F2Anc_Lov_1	-0.007961	0.105759	-0.0375784	-0.132851	-0.00451454	-0.0187449	-0.0636508	0.0378983	0.00859793	-0.0500256	-0.118966	-0.0557072	0.0928449	0.0249901	0.0356517	0.0853988	-0.0355518	0.0843331	0.00913204	0.100781	-0.0213213	0.0983485	0.046315	0.0835785	0.0557203	0.0805283	0.0645957	0.0759724	0.0724728	0.0698296	0.0789415	0.0622412	0.0841676	0.0538481	0.0881193	0.0448253	0.0909663	0.0354441	0.0927101	0.0258097	0.092642	0.0102562	0.090623	-5.45E-05
ovum	F2_Anc	6	405	Lov_par1	F2Anc_Lov_1	-0.0102531	0.1201	-0.0252258	-0.117786	-0.00978264	-0.0266715	-0.0698753	0.0315886	0.00747135	-0.0764447	-0.120179	-0.0459217	0.0938106	0.0146819	0.0404776	0.0827265	-0.0424824	0.0880123	0.012004	0.109914	-0.026192	0.109602	0.0464089	0.080616	0.0553646	0.0774289	0.0636678	0.073052	0.0706821	0.0668004	0.0769736	0.0597254	0.0823946	0.0520424	0.0869726	0.0436948	0.0902369	0.0347394	0.0925787	0.0254268	0.0939405	0.0101728	0.0928442	-0.00046106
ovum	F2_Anc	6	406	Lov_par1	F2Anc_Lov_1	-0.0106746	0.11745	-0.0328508	-0.120534	-0.00793581	-0.0208516	-0.0677838	0.0335316	0.0105109	-0.0743152	-0.119293	-0.0479942	0.0932853	0.0199145	0.0395799	0.0825132	-0.0411027	0.0872193	0.00989966	0.108924	-0.0254267	0.107598	0.046066	0.0806713	0.0548657	0.0772908	0.0629674	0.0725941	0.070454	0.0669813	0.076842	0.0601622	0.0823687	0.0524311	0.0870172	0.0441113	0.0902008	0.0350679	0.0923911	0.0256786	0.0935168	0.0103292	0.0918786	-0.000109237
ovum	F2_Anc	8	407	Lov_par2	F2Anc_Lov_2	-0.00883281	0.115146	-0.0480162	-0.123295	0.002197	-0.0198136	-0.0674493	0.0324677	0.0145306	-0.0628866	-0.115541	-0.0541395	0.0956439	0.0270124	0.0408092	0.0808611	-0.041725	0.0844891	0.010952	0.107357	-0.0234503	0.106651	0.0454986	0.0805131	0.054921	0.0789018	0.0638908	0.0751732	0.0723488	0.0700357	0.0798615	0.0634992	0.0866834	0.0556941	0.091679	0.0460308	0.0944204	0.0359575	0.0958437	0.0258785	0.0950779	0.00973233	0.0928752	-0.000964041
ovum	F2_Anc	8	408	Lov_par2	F2Anc_Lov_2	-0.00418489	0.108504	-0.0391243	-0.126579	-0.00275794	-0.0194066	-0.0685737	0.0367782	0.0141841	-0.0654225	-0.114538	-0.0558264	0.0930164	0.0243312	0.0397995	0.0814246	-0.036777	0.0876445	0.0106411	0.103223	-0.0177228	0.103583	0.0459613	0.0810271	0.0551031	0.078328	0.063805	0.0742971	0.0719569	0.0690345	0.0785303	0.0617441	0.0836264	0.053402	0.087946	0.0446666	0.0912226	0.0354218	0.0929121	0.0257748	0.0929616	0.0102902	0.0911894	-8.90E-05
ovum	F2_Anc	8	409	Lov_par2	F2Anc_Lov_2	-0.0038373	0.101284	-0.037333	-0.126868	0.00481044	-0.019781	-0.0652674	0.039346	0.0149867	-0.0573668	-0.116673	-0.0631483	0.0939699	0.0211157	0.0332059	0.0861406	-0.034962	0.0846649	0.00477532	0.0995943	-0.0116649	0.0984697	0.0464091	0.0842854	0.0558657	0.0806964	0.0642898	0.0754291	0.071666	0.0689865	0.078246	0.0617643	0.0839041	0.0537382	0.0885073	0.0449773	0.0916584	0.0355725	0.093718	0.0258348	0.0944531	0.00999858	0.091785	-0.000451236
ovum	F2_Anc	8	410	Lov_par2	F2Anc_Lov_2	-0.00751061	0.120172	-0.0385743	-0.123035	-0.0107251	-0.0150114	-0.0666713	0.0336441	0.01034	-0.0693091	-0.11495	-0.0605372	0.0934731	0.0206	0.0416299	0.0838565	-0.0403876	0.0902043	0.0120928	0.111312	-0.0197861	0.114766	0.0465642	0.0826471	0.0559017	0.0796242	0.0647577	0.0750487	0.0721976	0.0685014	0.0784421	0.060975	0.0839829	0.0529279	0.0880691	0.0440003	0.0910864	0.0347219	0.0930948	0.0251352	0.0930309	0.00962547	0.0913672	-0.000755216
ovum	F2_Anc	8	411	Lov_par2	F2Anc_Lov_2	-0.00655552	0.103164	-0.0396528	-0.121545	-0.00627784	-0.0222632	-0.0663783	0.0355987	0.0130703	-0.0622793	-0.122187	-0.0588463	0.0949867	0.0239982	0.0363086	0.0819829	-0.0387481	0.0807131	0.00711386	0.0987422	-0.0186899	0.0988591	0.0453214	0.0811976	0.0547327	0.0793878	0.063994	0.0763573	0.0726208	0.0710987	0.0798929	0.0638356	0.0857772	0.0554258	0.0900943	0.0461883	0.0930525	0.0365229	0.09461	0.0266669	0.0946953	0.0106028	0.092465	0.00012822
ovum	F2_Anc	8	412	Lov_par2	F2Anc_Lov_2	-0.0071213	0.124464	-0.0372533	-0.121597	0.00261011	-0.0211319	-0.0701844	0.032033	0.0143756	-0.0604815	-0.112353	-0.0555006	0.0932634	0.0199153	0.0448095	0.0795741	-0.0435698	0.0898835	0.0143549	0.114261	-0.0243375	0.116219	0.046099	0.0796429	0.0551782	0.0769372	0.0638859	0.0730477	0.0720833	0.0680703	0.0797691	0.061645	0.0850847	0.0529169	0.0886818	0.0438134	0.0912204	0.0343504	0.0927516	0.0247263	0.093217	0.00929919	0.0914638	-0.00108384
ovum	F2_Anc	8	413	Lov_par2	F2Anc_Lov_2	-0.00838358	0.122658	-0.0394602	-0.122697	0.00711638	-0.0263566	-0.0700929	0.0332491	0.0134961	-0.0675122	-0.114178	-0.0540026	0.0937224	0.0213546	0.0447446	0.0817294	-0.0442245	0.0883634	0.0133786	0.112872	-0.0248309	0.114037	0.0463268	0.0818739	0.0559589	0.0792853	0.0647819	0.0747633	0.0725716	0.0686183	0.0793754	0.061461	0.0851313	0.0532769	0.0894074	0.0442122	0.0921203	0.0345616	0.093497	0.024817	0.0930837	0.00926523	0.0909395	-0.00101603
ovum	F2_Anc	8	414	Lov_par2	F2Anc_Lov_2	-0.00808746	0.106782	-0.0411375	-0.127879	-0.0034382	-0.016149	-0.0648895	0.0399293	0.011259	-0.0623392	-0.117864	-0.059428	0.0937067	0.0248582	0.0358927	0.085007	-0.0375893	0.0853059	0.00659399	0.102387	-0.0209095	0.101324	0.0460307	0.0832958	0.05543	0.0802363	0.0640188	0.0754456	0.0715766	0.0692197	0.0777987	0.0617088	0.0829891	0.0534918	0.0870652	0.0446784	0.0908154	0.0357003	0.0935944	0.0262641	0.0933965	0.0104362	0.0918864	-0.000148638
solidus	F2_Anc	3	415	Lsol_par1	F2Anc_Lsol_1	-0.00730727	0.115712	-0.0364442	-0.124032	0.0116094	-0.0289231	-0.0680939	0.0380519	0.0182516	-0.0696105	-0.116235	-0.0517023	0.0925247	0.0193502	0.0399751	0.0844028	-0.0406659	0.0884333	0.0137238	0.106747	-0.0235992	0.107456	0.0469445	0.0836404	0.0568102	0.0808062	0.0657505	0.0759455	0.0734396	0.068998	0.0788526	0.0607982	0.0836166	0.0523421	0.0874438	0.0434343	0.0902172	0.0341687	0.0922934	0.0246972	0.0917913	0.00944596	0.0891756	-0.000479342
solidus	F2_Anc	3	416	Lsol_par1	F2Anc_Lsol_1	-0.00688982	0.122503	-0.0307434	-0.120996	0.000275554	-0.0255882	-0.0666569	0.0344841	0.0112234	-0.0721669	-0.120869	-0.0510364	0.0913445	0.0204477	0.0442995	0.0798321	-0.0428503	0.089515	0.0174341	0.1113	-0.0269373	0.112558	0.0460286	0.0793642	0.0545532	0.0757551	0.0626921	0.0712534	0.0702369	0.0659993	0.0768238	0.0596284	0.0819384	0.0518168	0.0861213	0.0434452	0.0890555	0.0345123	0.0908116	0.0252876	0.0918011	0.0102189	0.090846	-8.35E-06
solidus	F2_Anc	3	417	Lsol_par1	F2Anc_Lsol_1	-0.00298755	0.11214	-0.0326967	-0.119501	0.00728158	-0.0323058	-0.0699453	0.0333346	0.0172543	-0.0789615	-0.118448	-0.0430525	0.0914373	0.0205374	0.0432202	0.081061	-0.0425582	0.0899003	0.0195218	0.104202	-0.0214268	0.107307	0.0463847	0.0800599	0.0553995	0.0771485	0.0639165	0.0731334	0.0716613	0.06761	0.0779078	0.060366	0.0832124	0.0524064	0.0870271	0.0436185	0.0895906	0.0344322	0.0911514	0.0250495	0.090526	0.0101624	0.0885413	0.000176569
solidus	F2_Anc	3	418	Lsol_par1	F2Anc_Lsol_1	-0.00336062	0.113476	-0.0322516	-0.124055	0.00558128	-0.030832	-0.0700368	0.0330099	0.0149324	-0.076097	-0.116829	-0.0389222	0.0916439	0.0194702	0.0384252	0.0846931	-0.0391381	0.0918742	0.0152959	0.105471	-0.0198813	0.109288	0.0470125	0.0821847	0.0554537	0.0778097	0.0634707	0.0728029	0.0707085	0.0668246	0.0767398	0.059624	0.0820015	0.0517772	0.0862998	0.0433266	0.0893857	0.034377	0.0911581	0.025014	0.0911215	0.0099854	0.0891292	-1.72E-05
solidus	F2_Anc	3	419	Lsol_par1	F2Anc_Lsol_1	-0.00726566	0.121978	-0.0361589	-0.122735	0.00212253	-0.0227659	-0.0659184	0.0367331	0.0116266	-0.0632744	-0.120111	-0.056987	0.0921619	0.0213675	0.0421865	0.0829821	-0.0415731	0.0917071	0.0141298	0.114332	-0.0236017	0.116065	0.0463676	0.0813354	0.0550197	0.0773972	0.0630996	0.0725991	0.0704142	0.0666956	0.0768171	0.059943	0.0820763	0.0520149	0.0864966	0.0436169	0.0897695	0.0346451	0.0915577	0.0252285	0.0921527	0.0100686	0.0907329	-0.000203356
solidus	F2_Anc	3	420	Lsol_par1	F2Anc_Lsol_1	-0.00677856	0.118184	-0.031742	-0.12168	0.00183704	-0.027119	-0.0690675	0.0332475	0.0106692	-0.0686033	-0.119715	-0.0486306	0.0953207	0.0188993	0.0412479	0.0813179	-0.0432126	0.0884362	0.0138855	0.107858	-0.0262471	0.11065	0.0459561	0.0797516	0.0549296	0.0766437	0.0630924	0.0722489	0.070836	0.0666927	0.0780582	0.0606146	0.0845431	0.0534196	0.0895741	0.0447702	0.0928531	0.0353361	0.0945921	0.025496	0.0950727	0.00959392	0.092789	-0.000933427
solidus	F2_Anc	3	421	Lsol_par1	F2Anc_Lsol_1	-0.00424608	0.114618	-0.0390012	-0.124864	0.00826588	-0.0266833	-0.066731	0.0368395	0.01188	-0.068166	-0.11887	-0.0564125	0.0933581	0.0229017	0.0401926	0.0839748	-0.0377265	0.0896766	0.0145385	0.107229	-0.020795	0.108127	0.0465069	0.0826607	0.0560097	0.0799595	0.0646401	0.0750792	0.0722685	0.0688861	0.0787971	0.0615096	0.0839047	0.0531454	0.087853	0.0442125	0.0907051	0.0348989	0.0928347	0.0254026	0.0924987	0.00993778	0.0902559	-0.00024948
solidus	F2_Anc	3	422	Lsol_par1	F2Anc_Lsol_1	-0.00985443	0.111676	-0.0353032	-0.126561	0.00528347	-0.0266313	-0.0650312	0.0424637	0.0164933	-0.0732579	-0.117625	-0.0485549	0.0889835	0.0239951	0.0391042	0.0837935	-0.0408933	0.0867459	0.00762862	0.106889	-0.0233374	0.10606	0.0464414	0.0814998	0.0552068	0.0779252	0.063355	0.0732265	0.0704343	0.067286	0.0763382	0.0600631	0.0810842	0.0521024	0.084676	0.0434466	0.0872678	0.0345347	0.0888579	0.0251565	0.0883084	0.0110101	0.0863347	0.00123547
solidus	F2_Anc	3	423	Lsol_par1	F2Anc_Lsol_1	-0.0102953	0.11681	-0.0381065	-0.122478	0.00205016	-0.026607	-0.069433	0.0331069	0.0108602	-0.0631632	-0.12036	-0.0479337	0.0960834	0.0245709	0.0418789	0.0787795	-0.0438432	0.0841392	0.0145365	0.106271	-0.0282494	0.107389	0.0450148	0.0778658	0.053719	0.0751953	0.0622359	0.0713995	0.0702793	0.0667735	0.0777726	0.0612997	0.0842377	0.0541186	0.089281	0.0455864	0.0931022	0.0363349	0.0956178	0.0267931	0.095718	0.0103456	0.0941321	-0.000236626
solidus	F2_Anc	3	424	Lsol_par1	F2Anc_Lsol_1	-0.00830967	0.116099	-0.0357517	-0.123406	0.00616134	-0.0287303	-0.0666373	0.0344862	0.0118298	-0.0691716	-0.120119	-0.0522233	0.0935542	0.0224373	0.0399771	0.0816502	-0.0390555	0.0889371	0.0125766	0.107139	-0.0252339	0.107759	0.0457763	0.0800545	0.054495	0.0766645	0.0629026	0.0723719	0.0707143	0.0673087	0.0775262	0.0607869	0.0830667	0.0529941	0.0874368	0.0444117	0.0907365	0.0353148	0.0929632	0.0258624	0.0940938	0.0103226	0.0918571	-0.000160422
solidus	F2_Anc	5	425	Lsol_par2	F2Anc_Lsol_2	-0.00831684	0.126423	-0.0348896	-0.121136	-0.00303747	-0.0239804	-0.0700101	0.0333555	0.0113847	-0.067558	-0.116111	-0.0529448	0.0925024	0.0212529	0.0479585	0.0788933	-0.0414316	0.0933417	0.0196324	0.114377	-0.0235379	0.116496	0.0462903	0.0797228	0.0545928	0.0756569	0.0628163	0.0710297	0.0699597	0.065263	0.0765489	0.0587592	0.081976	0.0513387	0.086278	0.043053	0.0896001	0.0341428	0.0918592	0.0248698	0.0927971	0.00978111	0.0916202	-0.000565945
solidus	F2_Anc	5	426	Lsol_par2	F2Anc_Lsol_2	-0.00728087	0.114683	-0.0374142	-0.117388	-0.00757036	-0.0198978	-0.0683303	0.0310212	0.0131682	-0.0712034	-0.116202	-0.0547408	0.093457	0.0185552	0.040272	0.0836001	-0.0383679	0.0922126	0.0106149	0.110567	-0.0176285	0.110196	0.0465943	0.0818031	0.0555707	0.0782666	0.0640239	0.0736602	0.0715603	0.0676824	0.0778736	0.0604201	0.0830815	0.0523168	0.0872409	0.0436376	0.0903488	0.0344996	0.0927146	0.0250986	0.0937153	0.00967292	0.0923967	-0.000916488
solidus	F2_Anc	5	427	Lsol_par2	F2Anc_Lsol_2	-0.00697262	0.111448	-0.0383201	-0.121189	-0.00227782	-0.0218353	-0.0649451	0.0370165	0.00904034	-0.0535902	-0.121792	-0.0645329	0.0931838	0.0244128	0.0420529	0.0807356	-0.0375669	0.0898043	0.0113531	0.108743	-0.0205705	0.107707	0.0456147	0.0797594	0.0544624	0.0769566	0.0624521	0.0725646	0.0698973	0.0667533	0.0767689	0.0603666	0.0824198	0.0527711	0.0873066	0.0445544	0.0906795	0.0355291	0.0929401	0.026073	0.0938591	0.0106027	0.0921005	0.000140526
solidus	F2_Anc	5	428	Lsol_par2	F2Anc_Lsol_2	-0.00673338	0.110523	-0.0335111	-0.114929	-0.00710539	-0.0212712	-0.0659788	0.0325561	0.00577703	-0.0631917	-0.127163	-0.0581565	0.095708	0.0198082	0.0401216	0.0826814	-0.0393109	0.0863768	0.0123123	0.10578	-0.0207519	0.105593	0.045828	0.0811266	0.0547069	0.0777105	0.0629627	0.0732381	0.0704823	0.0674488	0.0773191	0.0608097	0.0834046	0.0534358	0.0884718	0.0451155	0.0922793	0.0360255	0.0946349	0.0263827	0.095919	0.0105982	0.0944402	-0.0004878
solidus	F2_Anc	5	429	Lsol_par2	F2Anc_Lsol_2	-0.00741007	0.108908	-0.0352202	-0.126104	-0.00258898	-0.0219481	-0.0666492	0.0352009	0.0132208	-0.0710676	-0.119057	-0.0435549	0.0919512	0.0222659	0.0334329	0.0843875	-0.0392342	0.0857291	0.0076099	0.104118	-0.0209049	0.104359	0.0460113	0.0823505	0.0550355	0.0789612	0.0629597	0.0737134	0.0702102	0.0676582	0.0764795	0.0606267	0.0818131	0.0527549	0.0860339	0.0442603	0.0893483	0.0352948	0.0916381	0.025959	0.0920405	0.0106889	0.0909471	0.000262758
solidus	F2_Anc	5	430	Lsol_par2	F2Anc_Lsol_2	-0.00867321	0.117341	-0.0349633	-0.121049	-0.0052773	-0.0207425	-0.0671059	0.0347121	0.00887072	-0.0700121	-0.12195	-0.0541681	0.0939795	0.0209231	0.0392582	0.0826493	-0.0389368	0.0884234	0.00816254	0.111907	-0.0248939	0.110581	0.0459462	0.0808113	0.0547939	0.077629	0.0625331	0.0726695	0.069706	0.0665242	0.0762245	0.0597435	0.0818349	0.0523275	0.0863089	0.0439582	0.0900873	0.0351639	0.0931479	0.0260133	0.0939954	0.0104955	0.0935245	-0.000114849
solidus	F2_Anc	5	431	Lsol_par2	F2Anc_Lsol_2	-0.00886026	0.1029	-0.0320841	-0.120695	-0.00662619	-0.0198442	-0.0666772	0.0339897	0.0128413	-0.0772109	-0.123916	-0.0458848	0.0914639	0.02249	0.0367519	0.0801488	-0.0381183	0.0837065	0.00550265	0.100553	-0.020721	0.097975	0.0458409	0.0797699	0.0546988	0.07786	0.0629154	0.0736281	0.0700212	0.0675773	0.07678	0.0609669	0.0821721	0.0533594	0.0862102	0.0447266	0.0891857	0.0357713	0.0910874	0.0264434	0.0917269	0.0113758	0.0904984	0.00112266
solidus	F2_Anc	5	432	Lsol_par2	F2Anc_Lsol_2	-0.00968297	0.109747	-0.0329717	-0.121802	-0.000828412	-0.025468	-0.0703453	0.0347358	0.0143864	-0.0713613	-0.121727	-0.0449179	0.0963558	0.0207514	0.0375546	0.0770401	-0.042873	0.0839403	0.0100281	0.105014	-0.0257634	0.104079	0.0459425	0.0770497	0.05469	0.0760913	0.0633263	0.0732529	0.071476	0.0685732	0.0787104	0.0620417	0.0845913	0.0541522	0.0892467	0.0454582	0.0930277	0.036206	0.0953378	0.0264458	0.0961832	0.00997629	0.093026	-0.000580289
solidus	F2_Anc	5	433	Lsol_par2	F2Anc_Lsol_2	-0.00992541	0.113503	-0.0320518	-0.119378	-0.00133269	-0.0259814	-0.0708157	0.0338162	0.0135075	-0.0739193	-0.120059	-0.0447142	0.0947509	0.0193914	0.0403452	0.0812679	-0.0431844	0.0864549	0.00699137	0.10885	-0.0238292	0.108134	0.0460165	0.0798805	0.054903	0.0769181	0.0626711	0.0721682	0.0695093	0.0659981	0.076026	0.0590669	0.0821445	0.0518542	0.0874025	0.0440897	0.0912939	0.0352709	0.0937439	0.0257309	0.0948818	0.0100866	0.093288	-0.000678233
solidus	F2_Anc	5	434	Lsol_par2	F2Anc_Lsol_2	-0.00487546	0.128833	-0.036163	-0.119529	-0.00511789	-0.0185408	-0.0708511	0.0302055	0.0128987	-0.0679434	-0.114698	-0.0483638	0.0940828	0.0170071	0.0430672	0.0831337	-0.0435185	0.0955829	0.0152473	0.117608	-0.0269245	0.119304	0.0470804	0.0813712	0.0553047	0.0767639	0.0631979	0.0715222	0.0708592	0.0658564	0.0779074	0.0595125	0.083827	0.0519507	0.0884517	0.0433474	0.09153	0.0340388	0.0934777	0.0244091	0.0944124	0.00883283	0.092782	-0.00183043
solidus	F2_Anc	7	435	Lsol_par3	F2Anc_Lsol_3	-0.00684926	0.112217	-0.0363148	-0.123052	-0.000513711	-0.0217802	-0.0666353	0.0358765	0.012705	-0.068833	-0.119935	-0.0497844	0.0933243	0.0220633	0.0354975	0.0824213	-0.0390493	0.0893156	0.00957975	0.106611	-0.0212113	0.106866	0.0459668	0.081449	0.0547527	0.0780004	0.0627725	0.0730246	0.0703037	0.0673415	0.076855	0.0604642	0.0826718	0.0529378	0.0875571	0.0446498	0.0910922	0.0355318	0.0931803	0.0259097	0.0933184	0.0103515	0.0913484	-2.47E-05
solidus	F2_Anc	7	436	Lsol_par3	F2Anc_Lsol_3	-0.00506262	0.105106	-0.0363019	-0.124553	-0.00984509	-0.0203391	-0.0662583	0.0345495	0.0071057	-0.0656822	-0.123622	-0.0516523	0.0943807	0.0251417	0.0372607	0.0811515	-0.0377042	0.0822844	0.00950305	0.102819	-0.0187012	0.0999677	0.0454815	0.0805347	0.0544885	0.078096	0.0630805	0.0741969	0.0710327	0.0689716	0.0781812	0.0624739	0.0844006	0.054923	0.0892086	0.0460499	0.0924482	0.0366235	0.0941818	0.0268432	0.0944146	0.0110474	0.0926024	0.0004735
solidus	F2_Anc	7	437	Lsol_par3	F2Anc_Lsol_3	-0.00257781	0.117866	-0.0347998	-0.123813	-0.00767619	-0.0173862	-0.0650696	0.0321054	0.0107674	-0.0763802	-0.118195	-0.0517297	0.0909999	0.0212134	0.0427944	0.0842407	-0.0403561	0.0914984	0.0140226	0.110417	-0.0192707	0.113404	0.0470362	0.083215	0.0562469	0.0796647	0.0647438	0.0747168	0.0722489	0.0684002	0.0780709	0.0606522	0.0827285	0.0522696	0.0864529	0.0434914	0.0892152	0.0343405	0.0906881	0.0249971	0.0911834	0.0100076	0.0892341	-1.46E-05
solidus	F2_Anc	7	438	Lsol_par3	F2Anc_Lsol_3	-0.00945654	0.115001	-0.0356168	-0.117576	-0.00924436	-0.0210462	-0.0681237	0.0300854	0.0120325	-0.0721863	-0.119931	-0.045083	0.0931095	0.0186381	0.0398496	0.0852285	-0.0428639	0.0900779	0.0112159	0.108696	-0.0273079	0.107296	0.0467583	0.0823532	0.0555626	0.0786423	0.0641244	0.074182	0.0722666	0.0687955	0.0787623	0.0613289	0.084206	0.0531813	0.0883091	0.0442559	0.0910334	0.0348553	0.092504	0.0252595	0.092944	0.00987712	0.0916869	-0.000576011
solidus	F2_Anc	7	439	Lsol_par3	F2Anc_Lsol_3	-0.00521617	0.122492	-0.0370504	-0.122987	-0.00581734	-0.0160467	-0.066168	0.0302628	0.0159367	-0.0727291	-0.115476	-0.0479901	0.0915219	0.0193251	0.0426355	0.0853296	-0.0414459	0.0934957	0.0156537	0.114118	-0.0240533	0.114777	0.0476917	0.0832293	0.0564614	0.0795174	0.0652213	0.0747683	0.0732688	0.0688944	0.0795577	0.0608963	0.0838743	0.0521407	0.087112	0.0430565	0.089553	0.0337689	0.0912152	0.0243341	0.0911428	0.00927916	0.0892512	-0.00084191
solidus	F2_Anc	7	440	Lsol_par3	F2Anc_Lsol_3	-0.0101581	0.114131	-0.037757	-0.123013	-0.00159359	-0.0206857	-0.0674317	0.0363432	0.0124249	-0.0701981	-0.114276	-0.0517977	0.0934676	0.0188973	0.0353686	0.0870831	-0.0430432	0.0872136	0.00991779	0.10736	-0.0257284	0.106953	0.0467871	0.0846521	0.0562458	0.0808006	0.0646418	0.0755378	0.0723201	0.0691957	0.0787645	0.061627	0.0839407	0.0532284	0.0878767	0.0442308	0.0908621	0.0349276	0.0926891	0.025311	0.0933881	0.00971321	0.091303	-0.000783974
solidus	F2_Anc	7	441	Lsol_par3	F2Anc_Lsol_3	-0.00644207	0.120473	-0.0403893	-0.120707	-0.00538446	-0.0186985	-0.0675817	0.0317731	0.0130501	-0.0704739	-0.117541	-0.0507516	0.0928179	0.0227742	0.0420568	0.0818063	-0.0404957	0.0921821	0.0147426	0.111288	-0.0226169	0.114299	0.0460639	0.0805856	0.0550669	0.0773889	0.0634945	0.0732032	0.0709146	0.0673086	0.0779413	0.0607229	0.0839988	0.0531517	0.0878731	0.0441597	0.0909038	0.0349084	0.0927361	0.0253305	0.0930352	0.00990807	0.0918988	-0.000558665
solidus	F2_Anc	7	442	Lsol_par3	F2Anc_Lsol_3	-0.00800387	0.110895	-0.033664	-0.121707	-0.00795112	-0.0220326	-0.0664044	0.0314678	0.0138256	-0.0764602	-0.119137	-0.0524977	0.0934742	0.0212013	0.0416272	0.0822924	-0.036691	0.0882298	0.0112861	0.104095	-0.0214188	0.105462	0.0464897	0.0819961	0.0557847	0.0789548	0.0643943	0.0744928	0.0720653	0.0685304	0.0788164	0.0614888	0.0842591	0.0533213	0.0883312	0.0444486	0.0913121	0.0351433	0.0929833	0.0255367	0.0930169	0.0101357	0.0910735	-0.00014834
solidus	F2_Anc	7	443	Lsol_par3	F2Anc_Lsol_3	-0.00587265	0.11158	-0.0328125	-0.125361	-0.00332692	-0.0223399	-0.0658762	0.0377904	0.0122498	-0.0745808	-0.11998	-0.0496839	0.0920296	0.0201373	0.0384407	0.0850774	-0.0399232	0.0902865	0.00638897	0.108964	-0.0174218	0.108929	0.047044	0.0828758	0.0559595	0.078977	0.0645094	0.0744285	0.0720158	0.0682393	0.0782437	0.0608245	0.0837149	0.0528325	0.0878176	0.0440214	0.0904337	0.0347	0.0915779	0.0251279	0.0910079	0.0101488	0.0883043	0.000354628
solidus	F2_Anc	7	444	Lsol_par3	F2Anc_Lsol_3	-0.00671184	0.108494	-0.0341183	-0.117662	-0.00913682	-0.0242189	-0.0675447	0.0306178	0.00574073	-0.0678657	-0.125123	-0.0485569	0.0941883	0.0207329	0.0376037	0.0821812	-0.0376511	0.0863568	0.0101737	0.102921	-0.0214168	0.103101	0.0457156	0.0807167	0.054845	0.0781826	0.0634027	0.0741432	0.0710048	0.0684054	0.0776049	0.0614563	0.0833415	0.0537055	0.0878264	0.0451051	0.0916487	0.0361291	0.093514	0.0264079	0.0940557	0.0108841	0.0928504	0.000279101
nyassanus	F2_Des	1	445	Lnya_of1	F2Des_Lnya_1	-0.00680105	0.0943102	-0.028672	-0.123073	0.00596444	-0.0343298	-0.0694135	0.0390748	0.0117236	-0.0762281	-0.122293	-0.0476585	0.0920051	0.0223462	0.0376228	0.0802114	-0.035904	0.079449	0.00542322	0.0932464	-0.0176354	0.0914757	0.0459289	0.0794845	0.0549699	0.0774718	0.063766	0.074436	0.0715705	0.069027	0.0782825	0.0621097	0.0836063	0.0540395	0.0877755	0.0452968	0.0902301	0.0359862	0.0917927	0.0265212	0.0924553	0.0113274	0.0907857	0.00109341
nyassanus	F2_Des	1	446	Lnya_of1	F2Des_Lnya_1	-0.00778823	0.0950015	-0.0291556	-0.120712	0.00412349	-0.032935	-0.0676773	0.0345888	0.00792273	-0.0733268	-0.124981	-0.042264	0.0925022	0.0249076	0.0378043	0.0783094	-0.0382083	0.0782382	0.00827611	0.092944	-0.0185183	0.0907856	0.0451253	0.0774075	0.0538203	0.0754077	0.0622605	0.0722432	0.0701419	0.0679115	0.0769128	0.0618114	0.0822564	0.0540352	0.0866559	0.0455978	0.0899894	0.0366488	0.0921776	0.0273093	0.093137	0.0120604	0.0916582	0.0016699
nyassanus	F2_Des	1	447	Lnya_of1	F2Des_Lnya_1	-0.00851446	0.0972244	-0.0235547	-0.126497	-0.00580402	-0.0259897	-0.0672045	0.0404179	0.0114591	-0.085481	-0.121263	-0.0384428	0.0893488	0.0225983	0.036978	0.0798746	-0.0375078	0.0802896	0.00281902	0.0949563	-0.0197772	0.0944983	0.0462707	0.0789881	0.0548924	0.0767684	0.062909	0.0727462	0.0701488	0.0672544	0.075943	0.0602561	0.0806461	0.0524821	0.0842024	0.0440926	0.0870752	0.0352186	0.0889425	0.0261149	0.0894866	0.0115457	0.0883957	0.00173752
nyassanus	F2_Des	1	448	Lnya_of1	F2Des_Lnya_1	-0.00852409	0.102137	-0.0286471	-0.121822	-0.00402362	-0.0311187	-0.0704023	0.0372669	0.0100202	-0.0793939	-0.121667	-0.0434808	0.0932097	0.0234388	0.0408972	0.0779238	-0.041257	0.0796227	0.0107702	0.0978394	-0.0198216	0.0973337	0.0455696	0.0771445	0.0542712	0.0754204	0.0626515	0.072068	0.0702454	0.0673909	0.0770265	0.061064	0.0826757	0.0535226	0.0872292	0.0451466	0.090573	0.0361552	0.0927847	0.0267573	0.0933815	0.0113989	0.0919137	0.000993242
nyassanus	F2_Des	1	449	Lnya_of1	F2Des_Lnya_1	-0.00887119	0.106758	-0.0239464	-0.123261	0.00298635	-0.0402043	-0.069124	0.0370209	0.0101283	-0.0918783	-0.119509	-0.0379904	0.0891123	0.0206719	0.0402528	0.0791173	-0.0392349	0.0869658	0.00865799	0.102836	-0.0198554	0.102408	0.0464155	0.0786988	0.054697	0.0760209	0.0624363	0.0714468	0.0698982	0.0659844	0.075844	0.0596603	0.0801869	0.0516672	0.083876	0.0433073	0.0864937	0.0345831	0.0884127	0.02551	0.089103	0.011339	0.0875354	0.00145466
nyassanus	F2_Des	1	450	Lnya_of1	F2Des_Lnya_1	-0.00784864	0.102319	-0.0344624	-0.125675	0.00433555	-0.0301833	-0.0672151	0.037178	0.0129272	-0.0688508	-0.12019	-0.0504837	0.0919838	0.0230524	0.0381222	0.0839306	-0.0357236	0.0845619	0.00815297	0.0987995	-0.0203434	0.0969391	0.0463672	0.0825698	0.0558028	0.0799457	0.064206	0.0749543	0.0713921	0.0685166	0.0775999	0.0612046	0.0826287	0.0530428	0.0868705	0.0444259	0.0899041	0.0353134	0.0916911	0.0258739	0.0924689	0.0106172	0.0909195	0.000274831
nyassanus	F2_Des	1	451	Lnya_of1	F2Des_Lnya_1	-0.00381434	0.0926933	-0.030368	-0.127432	0.000414121	-0.0304247	-0.0661099	0.0437594	0.0101204	-0.0711224	-0.122842	-0.04703	0.0900712	0.0262035	0.0336178	0.0807168	-0.0341342	0.078027	0.00405774	0.0925233	-0.0115322	0.0912034	0.045756	0.0801585	0.0547734	0.0780142	0.0631853	0.0742738	0.0708953	0.0688524	0.0776068	0.0622303	0.0819257	0.0537908	0.085624	0.0450371	0.0884488	0.0360508	0.090099	0.0266689	0.0903476	0.0119576	0.0883031	0.00210378
nyassanus	F2_Des	1	452	Lnya_of1	F2Des_Lnya_1	-0.00395	0.0956315	-0.0210828	-0.127447	0.00238517	-0.0358672	-0.0666456	0.0454311	0.00821476	-0.0917254	-0.123411	-0.0422209	0.0882583	0.0225761	0.034326	0.0808829	-0.0357326	0.0802214	0.00586995	0.0940663	-0.0116082	0.0938385	0.0460261	0.0794632	0.0545344	0.0765828	0.0623626	0.0722663	0.0696749	0.0669427	0.0753572	0.0602867	0.0800233	0.0525129	0.0836814	0.0440881	0.086379	0.0355383	0.0879111	0.0265166	0.088231	0.0120842	0.0869322	0.0025474
nyassanus	F2_Des	1	453	Lnya_of1	F2Des_Lnya_1	-0.000683852	0.0907469	-0.0267856	-0.128834	0.00319939	-0.0334385	-0.0659164	0.0451712	0.00926242	-0.0826694	-0.123239	-0.0482895	0.0899889	0.0248468	0.0299757	0.0830992	-0.0320265	0.079039	0.00691854	0.0897109	-0.00921837	0.0895308	0.0453436	0.0801842	0.0541712	0.077097	0.0625131	0.073521	0.0693553	0.0678684	0.0752604	0.0607227	0.0804455	0.0531021	0.0844651	0.044848	0.0876348	0.0360232	0.0897962	0.0269818	0.0900187	0.0123072	0.0885365	0.00223527
nyassanus	F2_Des	1	454	Lnya_of1	F2Des_Lnya_1	-0.00248699	0.0933135	-0.0258539	-0.124089	-0.000737904	-0.0337059	-0.0680495	0.0391058	0.0121935	-0.080899	-0.124135	-0.0396742	0.0897198	0.0238231	0.0324294	0.0809094	-0.0331565	0.0799889	0.0086872	0.091632	-0.0127163	0.0913912	0.0455364	0.0795211	0.0542121	0.0771116	0.062301	0.0730719	0.0693881	0.0676174	0.0753294	0.0605152	0.0803378	0.052899	0.0844724	0.044668	0.087517	0.0360162	0.0895119	0.0268068	0.089676	0.0122234	0.0883289	0.00222191
nyassanus	F2_Des	1	455	Lnya_of1	F2Des_Lnya_1	-0.00703282	0.101192	-0.0264839	-0.124004	-0.00139325	-0.0278805	-0.0671327	0.0377487	0.0107119	-0.0742387	-0.121519	-0.0503991	0.0917323	0.0220689	0.0406949	0.0798301	-0.0353368	0.0811652	0.00964159	0.0992416	-0.0179514	0.096374	0.0461411	0.0792564	0.0552296	0.0772742	0.0639112	0.0739244	0.0717626	0.0686789	0.077718	0.0612507	0.0824203	0.0530125	0.0861929	0.0443234	0.0892078	0.0352722	0.0911587	0.0260508	0.0915556	0.0111202	0.0897676	0.00108957
nyassanus	F2_Des	1	456	Lnya_of1	F2Des_Lnya_1	-0.00523485	0.096193	-0.031163	-0.123837	0.0026581	-0.0336977	-0.0671504	0.0340491	0.00992832	-0.0842554	-0.119739	-0.0487785	0.092055	0.0230758	0.0373641	0.083068	-0.0313083	0.0846149	0.00883249	0.0942604	-0.014628	0.0932346	0.0462549	0.0816843	0.0555095	0.0792326	0.0640856	0.0749098	0.0714489	0.0687426	0.0776727	0.0614879	0.0828362	0.0534114	0.0871983	0.0448624	0.0901126	0.0357387	0.0918622	0.0262868	0.0913632	0.0111961	0.0891044	0.00135469
nyassanus	F2_Des	1	457	Lnya_of1	F2Des_Lnya_1	-0.00412789	0.0905804	-0.0282317	-0.130806	-0.000328907	-0.0288065	-0.065799	0.0430956	0.00409336	-0.0628686	-0.124372	-0.0526829	0.0920311	0.0283834	0.0371191	0.0775779	-0.0331671	0.0772436	0.00826995	0.0906139	-0.0139512	0.0888443	0.0454561	0.0770843	0.0540661	0.0753773	0.0622236	0.0722724	0.069843	0.0676916	0.0765104	0.0614883	0.0819478	0.0538491	0.0867344	0.0456844	0.090133	0.0367914	0.0925053	0.0274596	0.0925909	0.012189	0.090529	0.00201471
nyassanus	F2_Des	1	458	Lnya_of1	F2Des_Lnya_1	-0.00574384	0.0846741	-0.0191698	-0.125712	0.00186363	-0.0350713	-0.0672869	0.0452079	0.0109348	-0.085066	-0.126747	-0.0379149	0.0904782	0.0229678	0.0290826	0.07881	-0.0335447	0.0739503	0.00798796	0.085369	-0.0177812	0.0822521	0.0456164	0.0777031	0.0537888	0.0758014	0.0617708	0.0720511	0.0685801	0.0669171	0.0748081	0.0604089	0.0800722	0.0531496	0.0844113	0.0450277	0.087839	0.0364252	0.0899959	0.0275451	0.0906117	0.0129108	0.0888971	0.00291982
nyassanus	F2_Des	1	459	Lnya_of1	F2Des_Lnya_1	-0.00433892	0.0913121	-0.0211353	-0.129214	0.0040959	-0.0360827	-0.0629408	0.0479366	0.0135179	-0.0936517	-0.126038	-0.0488591	0.0886267	0.024191	0.0349356	0.0798788	-0.0340087	0.0762648	0.0064102	0.0902579	-0.0144896	0.0897442	0.0461274	0.0786168	0.0546329	0.0761293	0.0629363	0.0725066	0.0701395	0.0675825	0.0759073	0.0607106	0.0803323	0.0528308	0.0837862	0.0443075	0.0864355	0.0355014	0.0883573	0.0263396	0.0891721	0.0122355	0.0873509	0.00259658
nyassanus	F2_Des	1	460	Lnya_of1	F2Des_Lnya_1	-0.00478825	0.0873601	-0.023972	-0.128288	0.00329752	-0.0314701	-0.065809	0.0475539	0.0154847	-0.0875149	-0.124657	-0.0431758	0.0907149	0.0259344	0.0317675	0.0775344	-0.0346502	0.0752566	0.00531643	0.0872955	-0.0148784	0.0856642	0.0454941	0.0763089	0.0541224	0.0745396	0.0616453	0.0712029	0.0690337	0.0665354	0.0755937	0.0604651	0.0812097	0.0532538	0.0856307	0.0452113	0.0888907	0.036474	0.0905566	0.027199	0.0901567	0.0125749	0.0885066	0.00256496
nyassanus	F2_Des	1	461	Lnya_of1	F2Des_Lnya_1	-0.00181654	0.0863798	-0.025539	-0.128619	0.00603619	-0.0395411	-0.0649684	0.0479602	0.0141463	-0.0918616	-0.125723	-0.0478079	0.0890201	0.0272861	0.0327544	0.078135	-0.0315682	0.0754906	0.00957558	0.086179	-0.0120267	0.0855146	0.046131	0.0781435	0.0544962	0.0768158	0.0622084	0.0727378	0.0693496	0.0674348	0.0754415	0.060849	0.0803063	0.0531256	0.0845391	0.0448888	0.0875164	0.0362863	0.089125	0.0272436	0.0889479	0.0128063	0.0873624	0.00288552
nyassanus	F2_Des	2	462	Lnya_of2	F2Des_Lnya_2	-0.00671155	0.10033	-0.0268891	-0.123224	0.00274416	-0.0322	-0.0687443	0.0398282	0.011413	-0.0754045	-0.120323	-0.0509327	0.0913692	0.0208953	0.0395828	0.080771	-0.0352062	0.0850372	0.00696913	0.0984872	-0.0186101	0.0957519	0.0460243	0.079485	0.0546603	0.0762463	0.0629728	0.0723266	0.0702263	0.0668946	0.0765435	0.060178	0.0818126	0.0525135	0.0858834	0.0441583	0.0885841	0.0351371	0.0907496	0.0259669	0.0916544	0.0110634	0.0906112	0.000881099
nyassanus	F2_Des	2	463	Lnya_of2	F2Des_Lnya_2	-0.00817434	0.092295	-0.0248323	-0.125845	-0.00838416	-0.0271156	-0.0683885	0.0404159	0.0102235	-0.07448	-0.123488	-0.0418849	0.0923925	0.0225564	0.0308923	0.0794179	-0.0340797	0.0791413	0.00547297	0.0894678	-0.0182747	0.0885355	0.0454931	0.0779325	0.053947	0.0758957	0.0621131	0.0722014	0.069562	0.0672017	0.0764517	0.0610222	0.0826008	0.0539861	0.0869803	0.0455599	0.0901515	0.0365183	0.0920187	0.0270937	0.0924846	0.0118756	0.0907674	0.00163329
nyassanus	F2_Des	2	464	Lnya_of2	F2Des_Lnya_2	-0.00383968	0.0843365	-0.0261526	-0.128745	-0.00609333	-0.0252696	-0.0659014	0.0431909	0.0121203	-0.0739007	-0.124304	-0.0491311	0.091838	0.0255643	0.0330863	0.0789639	-0.0306302	0.0750967	0.00605853	0.0860533	-0.0137718	0.0817868	0.0460629	0.0786314	0.0549016	0.0773895	0.0633672	0.0742427	0.0712365	0.0691846	0.0780747	0.0625185	0.0835638	0.0545819	0.0875397	0.0457786	0.0903837	0.0365804	0.0917971	0.027096	0.091834	0.0119714	0.0895648	0.00196338
nyassanus	F2_Des	2	465	Lnya_of2	F2Des_Lnya_2	-0.00778412	0.0953946	-0.0315974	-0.127052	-0.00124578	-0.0290959	-0.0690664	0.0389159	0.00780024	-0.0730705	-0.121781	-0.0448004	0.0919726	0.0269652	0.038455	0.0788817	-0.0352046	0.0807604	0.00399146	0.0947503	-0.0190127	0.0920438	0.0455069	0.0778898	0.0543045	0.0757577	0.0625237	0.0724006	0.0696324	0.0671389	0.0764566	0.0607307	0.0824289	0.0536859	0.0869844	0.0453727	0.0903921	0.0364255	0.0921059	0.0269532	0.0920591	0.0117425	0.0907096	0.00149475
nyassanus	F2_Des	2	466	Lnya_of2	F2Des_Lnya_2	-0.00506407	0.0831627	-0.0250746	-0.127564	-0.0016002	-0.0296148	-0.067302	0.0412551	0.0105377	-0.0728867	-0.125667	-0.047266	0.0925118	0.0247341	0.0325085	0.0772389	-0.0301401	0.074851	0.00328989	0.0831486	-0.0136202	0.0816494	0.0460134	0.0776635	0.0545019	0.076514	0.0625714	0.0730194	0.0706119	0.0685844	0.077466	0.0622703	0.0831489	0.0546253	0.0874723	0.0460409	0.0905454	0.0369163	0.092334	0.0274428	0.0933	0.0121662	0.0914993	0.00179381
nyassanus	F2_Des	2	467	Lnya_of2	F2Des_Lnya_2	-0.00579929	0.0943053	-0.0278986	-0.126241	0.00557949	-0.0343439	-0.0685382	0.0414584	0.00928137	-0.0735973	-0.121676	-0.0465953	0.0915415	0.0226646	0.0349913	0.0811462	-0.0360586	0.0815334	0.00762791	0.0929371	-0.017286	0.0921725	0.0457374	0.0799276	0.0545327	0.0771076	0.0627602	0.0730209	0.0702321	0.0677187	0.0764063	0.0608254	0.0818589	0.0531483	0.0860821	0.0448026	0.0890994	0.0357908	0.0909877	0.0265022	0.0917171	0.011503	0.0902973	0.00127616
nyassanus	F2_Des	2	468	Lnya_of2	F2Des_Lnya_2	-0.00635666	0.103839	-0.0296301	-0.122037	-0.000156798	-0.0284605	-0.0693694	0.036163	0.0097993	-0.0791927	-0.121454	-0.0437465	0.0910093	0.0213706	0.03772	0.0821269	-0.0352875	0.0863391	0.0087676	0.099083	-0.017389	0.0998661	0.0462596	0.0808479	0.0552557	0.0781593	0.0633112	0.0733542	0.0708633	0.0677083	0.0775196	0.0610321	0.0825411	0.0530001	0.0865835	0.0444031	0.0890548	0.0353118	0.0904213	0.0258712	0.0906115	0.0110785	0.0887586	0.00112101
nyassanus	F2_Des	2	469	Lnya_of2	F2Des_Lnya_2	-0.0073721	0.0984101	-0.0309367	-0.127325	-0.00180775	-0.0315108	-0.067305	0.0370894	0.00597419	-0.0739416	-0.1223	-0.041783	0.0918252	0.0278856	0.0398576	0.0777025	-0.0362207	0.0799511	0.00622692	0.0974313	-0.0185064	0.0943563	0.0456186	0.0770682	0.0541675	0.0751182	0.0621495	0.0718274	0.0697611	0.0670154	0.0765241	0.0609523	0.0822873	0.0536276	0.0869681	0.0454021	0.0901691	0.0364242	0.0920464	0.0269584	0.091777	0.0118878	0.0902181	0.00164795
nyassanus	F2_Des	2	470	Lnya_of2	F2Des_Lnya_2	-0.00823416	0.0915662	-0.0282219	-0.127637	0.000989338	-0.0351436	-0.0682001	0.0421503	0.0113682	-0.0785299	-0.121998	-0.0424302	0.0916918	0.0250193	0.0354445	0.0802255	-0.0337406	0.0808748	0.00470542	0.090955	-0.0186689	0.0881015	0.0459707	0.0792981	0.0543665	0.076586	0.0623348	0.0721441	0.0698274	0.0670768	0.0765548	0.0607149	0.0820549	0.0533185	0.0864706	0.0449799	0.0895842	0.0360575	0.0916153	0.0267524	0.0911164	0.0117823	0.0889466	0.00192018
nyassanus	F2_Des	2	471	Lnya_of2	F2Des_Lnya_2	-0.00519721	0.0934234	-0.0232478	-0.125874	-0.00178046	-0.028414	-0.068775	0.039944	0.0117655	-0.081479	-0.12282	-0.0425069	0.0907527	0.0230259	0.0361831	0.0795513	-0.0326877	0.0798186	0.0077468	0.0916158	-0.0156214	0.0903518	0.045676	0.0777242	0.0545328	0.0754207	0.0626092	0.0720647	0.0702112	0.0673155	0.0769368	0.0609314	0.0821204	0.0532703	0.0865838	0.0449533	0.0893851	0.0360132	0.0904635	0.026669	0.0904479	0.0117682	0.0887911	0.00192056
nyassanus	F2_Des	2	472	Lnya_of2	F2Des_Lnya_2	-0.00559091	0.0902299	-0.0264322	-0.126418	-0.000466435	-0.0321729	-0.0682081	0.0404301	0.00949873	-0.0752365	-0.124061	-0.0438063	0.0913748	0.025421	0.0376509	0.0785035	-0.0338389	0.0778837	0.00619292	0.0889108	-0.0163085	0.0875174	0.0457809	0.0774174	0.0546265	0.0760429	0.0626907	0.0727789	0.0701618	0.0676557	0.0766819	0.0612704	0.0821054	0.0536767	0.0863968	0.0453132	0.0892377	0.0363687	0.0911339	0.0270218	0.0915866	0.0120858	0.0897018	0.00206715
nyassanus	F2_Des	2	473	Lnya_of2	F2Des_Lnya_2	-0.00708616	0.0962282	-0.0242754	-0.127174	0.0025808	-0.0335061	-0.0681674	0.0391833	0.00961983	-0.0804149	-0.124267	-0.0399757	0.0905077	0.0241862	0.0376417	0.0795944	-0.036527	0.079413	0.00777054	0.0937978	-0.0197755	0.0920602	0.0457022	0.0782997	0.0545095	0.0762331	0.0626665	0.0725973	0.0702466	0.0676246	0.0765668	0.0609429	0.0819323	0.0533653	0.0860306	0.0449486	0.0888577	0.0359886	0.0903863	0.0267676	0.0906579	0.0118487	0.0891084	0.00183815
nyassanus	F2_Des	2	474	Lnya_of2	F2Des_Lnya_2	-0.00638874	0.0950636	-0.0260749	-0.126163	-0.000748702	-0.0330938	-0.0674383	0.0393701	0.0116309	-0.0817967	-0.122567	-0.0417373	0.090416	0.0251176	0.0370748	0.0788361	-0.0325533	0.0824144	0.00852146	0.0926975	-0.0158803	0.0918556	0.0457204	0.0779606	0.0543645	0.0754445	0.0624696	0.0719328	0.0694805	0.0668247	0.0758267	0.0604131	0.0810522	0.0527471	0.0850264	0.044568	0.0880199	0.0357102	0.0900679	0.0265411	0.0898561	0.0120781	0.0880779	0.00210489
nyassanus	F2_Des	2	475	Lnya_of2	F2Des_Lnya_2	-0.00657728	0.0976388	-0.026995	-0.126219	-0.0060386	-0.0296177	-0.0678083	0.0413176	0.00535977	-0.078168	-0.121403	-0.0441979	0.0903403	0.0233585	0.0357098	0.0802437	-0.0358435	0.0815443	0.00461423	0.0964792	-0.0162985	0.0954903	0.0458706	0.0787474	0.0548361	0.0770499	0.0628548	0.0732992	0.0701126	0.0675347	0.0768001	0.061031	0.081923	0.0533844	0.0856394	0.0447578	0.0881262	0.0357547	0.0899195	0.0264432	0.0901965	0.0117662	0.0886931	0.00174725
nyassanus	F2_Des	2	476	Lnya_of2	F2Des_Lnya_2	-0.00530874	0.0946663	-0.0305998	-0.127814	-0.0076019	-0.0226626	-0.0658424	0.0407548	0.00933868	-0.0767462	-0.123862	-0.0463658	0.0918012	0.0268694	0.0358574	0.0803124	-0.0329334	0.079472	0.00814697	0.0917028	-0.0182346	0.0889347	0.0457313	0.0790131	0.0546203	0.0769259	0.0629652	0.0733814	0.0704451	0.068188	0.0769338	0.0615046	0.0821363	0.0536124	0.0861757	0.0451015	0.0894067	0.0361308	0.091866	0.0268161	0.0913422	0.0118628	0.0891062	0.00203809
nyassanus	F2_Des	2	477	Lnya_of2	F2Des_Lnya_2	-0.00584876	0.0867769	-0.0229021	-0.127966	0.000896779	-0.0300258	-0.0670589	0.043759	0.00917992	-0.070415	-0.125453	-0.0437102	0.0921331	0.0230184	0.0288642	0.079948	-0.0310921	0.0775296	0.00608754	0.0855608	-0.0153515	0.0844164	0.0455832	0.0792335	0.0537057	0.0760546	0.0620603	0.0723031	0.0694798	0.0672716	0.0761708	0.0609818	0.0818284	0.0536431	0.0863733	0.0453705	0.0898812	0.03657	0.0918471	0.027217	0.0919496	0.012076	0.0897978	0.00203716
nyassanus	F2_Des	2	478	Lnya_of2	F2Des_Lnya_2	-0.00642265	0.07976	-0.0240034	-0.126694	-0.00351247	-0.031147	-0.0660551	0.0460276	0.00948585	-0.0741276	-0.126402	-0.0401001	0.0898458	0.0273086	0.0265675	0.0753304	-0.02869	0.0733523	0.00509753	0.0800701	-0.0152075	0.0779764	0.0455806	0.0764045	0.0535328	0.074831	0.0613476	0.0717946	0.0683438	0.0671233	0.0747637	0.0607778	0.0800518	0.0535825	0.0849621	0.0457241	0.0880882	0.037254	0.0898185	0.0278746	0.0897452	0.0133201	0.0883278	0.00341114
nyassanus	F2_Des	2	479	Lnya_of2	F2Des_Lnya_2	-0.00973087	0.0939771	-0.024083	-0.12678	-0.00557774	-0.025675	-0.0684828	0.0438795	0.0100083	-0.0749768	-0.121317	-0.0412635	0.0897662	0.0207877	0.0331311	0.082907	-0.0352618	0.0813901	0.0011752	0.0925742	-0.0194831	0.0904524	0.046239	0.0805832	0.0548073	0.077475	0.0626768	0.0727224	0.069463	0.0667714	0.0755644	0.0598738	0.0808598	0.0523444	0.0848014	0.0441222	0.0875155	0.0354085	0.0890377	0.0261169	0.0897186	0.0115637	0.0885382	0.00150922
nyassanus	F2_Des	2	480	Lnya_of2	F2Des_Lnya_2	-0.00256705	0.100039	-0.0274476	-0.121893	-0.000801169	-0.0316666	-0.0721479	0.0367237	0.0101341	-0.0750967	-0.119073	-0.0433354	0.0934779	0.0169123	0.0349484	0.0868768	-0.035704	0.0858624	0.0106108	0.099609	-0.0134517	0.0978098	0.0473918	0.084327	0.056074	0.079621	0.0634945	0.0737622	0.0702765	0.0672257	0.0760552	0.0598754	0.0809475	0.0518525	0.0857365	0.0436083	0.089363	0.0348676	0.0926109	0.0258856	0.0934548	0.010454	0.0916008	-5.11E-05
nyassanus	F2_Des	2	481	Lnya_of2	F2Des_Lnya_2	-0.00386565	0.103378	-0.0378577	-0.124331	0.00331677	-0.0280493	-0.0679723	0.0325989	0.0128957	-0.0717677	-0.119734	-0.0464512	0.0928915	0.0250902	0.0395903	0.0810856	-0.0368642	0.0864316	0.0111828	0.100123	-0.0178912	0.098979	0.0459972	0.0808574	0.0554505	0.0797151	0.0646105	0.0760294	0.0727112	0.0700261	0.0790163	0.0623491	0.0840434	0.053869	0.0882431	0.0450127	0.091006	0.0356471	0.0927987	0.0260622	0.0929828	0.0105599	0.0912574	0.000167052
nyassanus	F2_Des	2	482	Lnya_of2	F2Des_Lnya_2	-0.0064668	0.0937229	-0.0297886	-0.128305	-0.00510103	-0.0276544	-0.0672441	0.0429527	0.00521076	-0.0644554	-0.120626	-0.047349	0.0916563	0.0240054	0.0341983	0.081408	-0.036619	0.0784673	0.00525976	0.0928834	-0.0158164	0.0913535	0.0459601	0.0808952	0.0551897	0.0792279	0.0635625	0.0748264	0.0707222	0.068693	0.0768551	0.061433	0.0821312	0.0535129	0.0862822	0.0450059	0.089477	0.0360577	0.091267	0.0266331	0.0918546	0.0115507	0.0900144	0.00138446
nyassanus	F2_Des	2	483	Lnya_of2	F2Des_Lnya_2	-0.00812803	0.0940682	-0.0292591	-0.125273	0.00283458	-0.0301617	-0.0665432	0.0394451	0.0118588	-0.0775189	-0.124077	-0.045583	0.0905454	0.0244906	0.0351493	0.0809092	-0.0332337	0.0818763	0.00639509	0.0940096	-0.0183202	0.0894925	0.045809	0.0797182	0.0546445	0.0773723	0.0630445	0.0735966	0.0706079	0.0683001	0.0767952	0.0613362	0.0820766	0.0534818	0.0860322	0.0449581	0.0886891	0.0359683	0.0902823	0.0265156	0.0908015	0.0118011	0.0890748	0.00178091
nyassanus	F2_Des	2	484	Lnya_of2	F2Des_Lnya_2	-0.00466552	0.0994898	-0.0320614	-0.125948	0.00360652	-0.0291969	-0.0684548	0.0410318	0.0116774	-0.0684617	-0.12196	-0.0499678	0.0914969	0.0241184	0.0382086	0.0827144	-0.0351523	0.084245	0.0107539	0.0972413	-0.0166909	0.0964062	0.046086	0.0810358	0.0547515	0.0776561	0.0628293	0.0730036	0.0701746	0.0673107	0.0766209	0.0605075	0.0822345	0.0530245	0.0864195	0.0445134	0.0895842	0.0355604	0.0913232	0.0262274	0.0920726	0.0111054	0.0898908	0.00104683
nyassanus	F2_Des	2	485	Lnya_of2	F2Des_Lnya_2	-0.00407937	0.0855051	-0.0255246	-0.129605	0.00310582	-0.0322911	-0.0663003	0.0411393	0.0137414	-0.0858629	-0.124495	-0.0359939	0.0900739	0.0272156	0.0297806	0.0792011	-0.0283368	0.0779248	0.0058837	0.0838499	-0.0120428	0.0838943	0.0457007	0.0776914	0.0545396	0.0760677	0.0627011	0.0730125	0.0698981	0.0677857	0.0763937	0.0612732	0.0818453	0.0537173	0.0860162	0.0453572	0.0888163	0.0363847	0.0902085	0.0270755	0.0894401	0.0124918	0.0874393	0.00257756
nyassanus	F2_Des	2	486	Lnya_of2	F2Des_Lnya_2	-0.00910384	0.0990472	-0.0262552	-0.125149	-0.00309838	-0.0273448	-0.0685404	0.0386885	0.0100867	-0.0815123	-0.121499	-0.0401373	0.0915318	0.0221887	0.0377209	0.0796551	-0.0370963	0.0821354	0.00328007	0.0983345	-0.0200442	0.0949428	0.0460566	0.0787218	0.0550198	0.076609	0.0634755	0.0732535	0.0708562	0.0678325	0.0772025	0.0609106	0.0823749	0.0530684	0.0863154	0.0445157	0.0890789	0.0355015	0.0909468	0.0261648	0.0912541	0.011252	0.0895625	0.00120888
ovum	F2_Des	8	487	Lov_of2	F2Des_Lov_2	-0.00840844	0.110388	-0.0399849	-0.125555	0.00145237	-0.0203168	-0.0661866	0.0375871	0.0103894	-0.0582098	-0.117156	-0.063686	0.0939253	0.0229129	0.0394787	0.0835575	-0.0383281	0.0857378	0.0100283	0.105299	-0.0196341	0.104711	0.0460424	0.0830044	0.0557969	0.0806781	0.0643623	0.0753671	0.0715017	0.0686849	0.0778732	0.0613443	0.0833415	0.0533028	0.0878847	0.0446655	0.0910578	0.0354007	0.0932896	0.0258877	0.0942009	0.0102145	0.0932413	-0.000378929
ovum	F2_Des	8	488	Lov_of2	F2Des_Lov_2	-0.00642466	0.117163	-0.0428627	-0.121312	0.00311901	-0.0243697	-0.0695493	0.0337093	0.014087	-0.0713499	-0.111569	-0.0540408	0.0929536	0.020674	0.0424371	0.0862495	-0.0399379	0.0924485	0.0109163	0.110906	-0.0216404	0.109884	0.0474958	0.0852496	0.0569534	0.0808013	0.0653535	0.0753018	0.0725204	0.0684826	0.0787115	0.0608615	0.0838482	0.0524986	0.0876536	0.0434951	0.0904689	0.0341848	0.0924964	0.0246559	0.0927815	0.00918299	0.090423	-0.00105179
ovum	F2_Des	8	489	Lov_of2	F2Des_Lov_2	-0.00446822	0.117024	-0.0363935	-0.122453	-0.000212756	-0.025427	-0.0673494	0.0349624	0.00966214	-0.0701328	-0.114268	-0.0576599	0.0931097	0.0194847	0.0430894	0.0845256	-0.0415326	0.0921115	0.00966686	0.112891	-0.0172626	0.112585	0.0473058	0.0828857	0.0559205	0.0786622	0.0640743	0.0735249	0.0714671	0.0673609	0.077965	0.0602762	0.0832338	0.052222	0.0873875	0.0435138	0.0903815	0.0343305	0.0922091	0.0248263	0.0929328	0.00949995	0.0910398	-0.000807924
ovum	F2_Des	8	490	Lov_of2	F2Des_Lov_2	-0.0094803	0.119008	-0.037199	-0.121715	-0.00293732	-0.0197453	-0.0694311	0.037388	0.0140096	-0.0673842	-0.112372	-0.0593488	0.0934884	0.0167372	0.0423586	0.0871958	-0.0422707	0.093541	0.00807759	0.113446	-0.024426	0.111263	0.0482898	0.0848171	0.0572439	0.0802876	0.0653145	0.0744963	0.0723134	0.0677044	0.0785635	0.0601803	0.0835474	0.0518458	0.0875692	0.04302	0.0904859	0.0337695	0.0926562	0.0242971	0.0932905	0.00881824	0.0918885	-0.00172749
ovum	F2_Des	8	491	Lov_of2	F2Des_Lov_2	-0.0068996	0.115123	-0.0330254	-0.122638	-0.00670373	-0.016974	-0.0692674	0.0359332	0.0107541	-0.0699583	-0.114955	-0.0536952	0.091326	0.0170887	0.0385023	0.0866375	-0.0388384	0.091948	0.010118	0.108766	-0.0201514	0.108937	0.0474055	0.083578	0.0562466	0.0794245	0.0644194	0.0741729	0.0720067	0.0680963	0.0782105	0.0606151	0.0829694	0.052247	0.0862842	0.0433489	0.0885255	0.0340696	0.0904159	0.024675	0.0913332	0.00971478	0.0900186	-0.00053839
ovum	F2_Des	8	492	Lov_of2	F2Des_Lov_2	-0.0108165	0.106018	-0.0417338	-0.123083	-0.00712493	-0.0182147	-0.0675319	0.0399577	0.015282	-0.0667682	-0.115854	-0.0639058	0.0954532	0.02226	0.0378777	0.084258	-0.0391842	0.0841349	0.00679911	0.102877	-0.022692	0.100164	0.0460917	0.0829045	0.0556101	0.0801163	0.0643729	0.0754625	0.0720852	0.0692519	0.0788531	0.0620913	0.0845372	0.0539767	0.0894209	0.0452334	0.092627	0.0357918	0.0949429	0.0260487	0.0960057	0.0101183	0.0947551	-0.00111012
ovum	F2_Des	8	493	Lov_of2	F2Des_Lov_2	-0.0101041	0.11929	-0.035274	-0.123223	-0.00466378	-0.023602	-0.0707352	0.0385796	0.0110215	-0.0692818	-0.114378	-0.0512943	0.0910848	0.0205235	0.042289	0.0840465	-0.042305	0.0898919	0.0116293	0.111184	-0.0247801	0.111115	0.0469479	0.0823132	0.0558224	0.0787094	0.0637546	0.0733765	0.0704743	0.0667747	0.0765696	0.0594883	0.0820299	0.0517385	0.0860153	0.043216	0.0888586	0.0342645	0.0906181	0.0248817	0.0915046	0.00982624	0.0902905	-0.000406689
ovum	F2_Des	8	494	Lov_of2	F2Des_Lov_2	-0.0118926	0.11351	-0.032809	-0.123525	-0.00158114	-0.0210258	-0.0699954	0.0378668	0.0110707	-0.0649972	-0.115059	-0.0536418	0.0929285	0.0184286	0.0411575	0.08446	-0.0417219	0.0895021	0.00697977	0.109986	-0.023262	0.108011	0.0469275	0.0821869	0.0555202	0.0780896	0.0635526	0.0730163	0.0706391	0.0668257	0.0765611	0.0595702	0.0815956	0.0515917	0.0858377	0.0431154	0.0891516	0.0341957	0.0917522	0.0250393	0.093063	0.00985796	0.092049	-0.00061215
ovum	F2_Des	8	495	Lov_of2	F2Des_Lov_2	-0.00944942	0.110238	-0.0332051	-0.122079	0.000184503	-0.0232871	-0.0673056	0.0370298	0.0100525	-0.0630914	-0.12014	-0.0521219	0.0920303	0.0202067	0.0381519	0.0830895	-0.0389581	0.0871318	0.00843754	0.103994	-0.0223768	0.102932	0.0462176	0.0814861	0.0551386	0.0781681	0.0632468	0.0734254	0.0706455	0.0674509	0.0770107	0.0605253	0.0821236	0.052592	0.086344	0.0440258	0.0892098	0.0349947	0.0913696	0.0256722	0.0924961	0.0105364	0.092055	6.96E-05
ovum	F2_Des	8	496	Lov_of2	F2Des_Lov_2	-0.00957955	0.106371	-0.0414703	-0.125563	0.000615234	-0.0216205	-0.0677223	0.0405583	0.0143346	-0.07485	-0.112049	-0.0514151	0.091346	0.0222291	0.0329131	0.0875429	-0.0405193	0.0878295	0.00776746	0.102429	-0.0222995	0.102074	0.0466333	0.0846503	0.0559908	0.0808561	0.0645428	0.0759026	0.0721547	0.069399	0.0781959	0.061598	0.0830888	0.0531764	0.0867815	0.044194	0.0893781	0.0348858	0.0908799	0.0253463	0.0911816	0.0101209	0.0898516	-0.000188338
ovum	F2_Des	8	497	Lov_of2	F2Des_Lov_2	-0.00947243	0.112659	-0.037426	-0.127651	0.0053992	-0.0216864	-0.0682305	0.0382392	0.014521	-0.066971	-0.1126	-0.0534041	0.0916118	0.0193505	0.0372384	0.0867065	-0.0392281	0.0918733	0.00683993	0.10809	-0.0222586	0.105685	0.0472174	0.0841403	0.0566604	0.0806951	0.0653853	0.0755411	0.072647	0.0685803	0.0786119	0.0608315	0.0832514	0.0522834	0.087106	0.043388	0.0898913	0.034152	0.0914864	0.0246527	0.0922093	0.00933622	0.0905121	-0.000994616
ovum	F2_Des	8	498	Lov_of2	F2Des_Lov_2	-0.00960202	0.116395	-0.0359128	-0.121334	-0.00215018	-0.0198971	-0.0693778	0.0375138	0.0117202	-0.0608222	-0.116397	-0.0583833	0.0942988	0.018634	0.040741	0.0844325	-0.0417783	0.0865743	0.0127206	0.106798	-0.0253343	0.105352	0.0466169	0.0826024	0.0558837	0.0793962	0.0642464	0.0743098	0.0718993	0.0682839	0.0782889	0.0609052	0.0835062	0.0527138	0.0879357	0.0440325	0.0909833	0.0347717	0.0932249	0.0252761	0.0944731	0.00969399	0.0930279	-0.00101096
ovum	F2_Des	8	499	Lov_of2	F2Des_Lov_2	-0.00732683	0.102485	-0.0373743	-0.123836	-0.00335825	-0.0268852	-0.0674791	0.0395082	0.00898475	-0.0677811	-0.117036	-0.0592673	0.0931038	0.0227991	0.036702	0.0832951	-0.0362941	0.0849649	0.00631639	0.100183	-0.0193554	0.0977545	0.0459676	0.0820943	0.0553283	0.0795999	0.0641882	0.0754728	0.0719071	0.0693879	0.0782498	0.0619284	0.0830837	0.0535189	0.0871788	0.0447418	0.0902299	0.0355534	0.092517	0.0261302	0.093463	0.0107064	0.0923594	0.000105247
ovum	F2_Des	8	500	Lov_of2	F2Des_Lov_2	-0.0108539	0.115095	-0.038894	-0.128929	0.00106176	-0.0204193	-0.0689261	0.036528	0.0134598	-0.0568807	-0.114245	-0.0480463	0.0924959	0.0227681	0.0398792	0.0847082	-0.0409416	0.088854	0.0093365	0.109652	-0.0234368	0.108817	0.0468023	0.0828078	0.0557559	0.0789803	0.0643359	0.0743762	0.0719547	0.0682593	0.0785209	0.0610138	0.0837997	0.0527854	0.0879836	0.0439223	0.0906456	0.0345314	0.0922694	0.0249322	0.0923505	0.009512	0.0902026	-0.000731314
ovum	F2_Des	8	501	Lov_of2	F2Des_Lov_2	-0.00931178	0.110344	-0.0416554	-0.127126	-0.00662814	-0.0163519	-0.0678572	0.0388123	0.0102379	-0.0629978	-0.114566	-0.0581391	0.0938023	0.0220524	0.0367435	0.0891664	-0.0390946	0.0889165	0.00817448	0.106229	-0.022546	0.104383	0.0473017	0.0849378	0.0559984	0.0805108	0.0642971	0.0752204	0.0719186	0.0689727	0.078487	0.0616056	0.0837969	0.0532916	0.0878066	0.0443331	0.0911961	0.0351258	0.0933699	0.025459	0.0936651	0.00968657	0.0919825	-0.00085661
ovum	F2_Des	8	502	Lov_of2	F2Des_Lov_2	-0.00977741	0.108723	-0.0404581	-0.128082	-0.00220682	-0.0166851	-0.0686724	0.0382757	0.0127502	-0.0621237	-0.115501	-0.0511185	0.092874	0.0242549	0.038142	0.0848973	-0.0381911	0.0878142	0.0080116	0.104613	-0.0211207	0.102941	0.0464203	0.0828541	0.0556459	0.0796242	0.0639025	0.0744793	0.0713065	0.0682551	0.0779188	0.0611916	0.0834147	0.0531808	0.0879613	0.0445283	0.0909837	0.0351882	0.0927777	0.0255548	0.0929476	0.0100083	0.0913043	-0.000430518
ovum	F2_Des	8	503	Lov_of2	F2Des_Lov_2	-0.00948791	0.10971	-0.0362075	-0.125473	-0.00384349	-0.0193124	-0.0678758	0.038011	0.0111616	-0.0701594	-0.117664	-0.0508994	0.0925672	0.0220333	0.0367363	0.0844823	-0.0383515	0.0877142	0.0080892	0.103827	-0.0220464	0.102311	0.0464233	0.0825176	0.0552275	0.0786472	0.063535	0.0739243	0.0710802	0.068045	0.0775477	0.0610028	0.082665	0.0528743	0.0869112	0.0442515	0.0898215	0.035084	0.0919307	0.0256536	0.0920667	0.0103815	0.0906135	4.97E-05
ovum	F2_Des	8	504	Lov_of2	F2Des_Lov_2	-0.00871255	0.109099	-0.0425135	-0.127427	-1.15E-06	-0.0181515	-0.0661016	0.0400535	0.0129047	-0.0610744	-0.114237	-0.0588584	0.0926429	0.0241127	0.0371749	0.0852057	-0.0373226	0.0870796	0.00822457	0.104058	-0.0207713	0.101993	0.0464516	0.0843207	0.0562342	0.0809618	0.0645794	0.075384	0.0712988	0.0683741	0.0774621	0.0609034	0.0827121	0.0527728	0.0871479	0.0441846	0.0905733	0.035078	0.0924571	0.0254891	0.0926502	0.00999441	0.0906888	-0.000364828
ovum	F2_Des	8	505	Lov_of2	F2Des_Lov_2	-0.00768389	0.101865	-0.0402446	-0.123319	-0.0060537	-0.0165429	-0.0689691	0.0359909	0.0104093	-0.0671278	-0.115975	-0.0524275	0.0936679	0.0236076	0.0374287	0.0846311	-0.0365236	0.0855771	0.00586019	0.100136	-0.0205539	0.0965615	0.0461628	0.0828367	0.0553191	0.0794963	0.0637385	0.0747013	0.0712958	0.0686708	0.077821	0.0615184	0.0831544	0.0534229	0.0877925	0.0448781	0.0914828	0.035778	0.0935062	0.0260634	0.094214	0.0104436	0.0928505	-0.000230039
ovum	F2_Des	8	506	Lov_of2	F2Des_Lov_2	-0.0102359	0.124244	-0.0369104	-0.121389	0.00358429	-0.0301913	-0.0687542	0.0378209	0.00999422	-0.066804	-0.113708	-0.0589092	0.0919493	0.0200563	0.0431534	0.0822817	-0.0419607	0.0918396	0.0124939	0.11375	-0.0253568	0.112809	0.0466312	0.081564	0.0556564	0.0781336	0.0643427	0.0739128	0.0717491	0.0677127	0.0780391	0.060401	0.0829911	0.0521696	0.0867769	0.043389	0.0893485	0.0341966	0.0912837	0.0247686	0.0920057	0.00966679	0.0905307	-0.000577102
ovum	F2_Des	8	507	Lov_of2	F2Des_Lov_2	-0.00679285	0.112557	-0.0302503	-0.122926	0.00876889	-0.0294912	-0.0697542	0.0384544	0.0145888	-0.0678789	-0.1158	-0.0562966	0.0907633	0.0169802	0.0404106	0.0840346	-0.0380694	0.0915867	0.0116294	0.106185	-0.0191539	0.105864	0.0470915	0.0826043	0.0563747	0.0791746	0.0641656	0.0735593	0.0706544	0.0668018	0.0761439	0.0592616	0.0805756	0.0509611	0.084424	0.0425067	0.0876266	0.0335935	0.0898382	0.0247218	0.0908854	0.00985677	0.0899742	-0.000268898
ovum	F2_Des	8	508	Lov_of2	F2Des_Lov_2	-0.00702686	0.107715	-0.0362393	-0.123172	-0.000478844	-0.0255758	-0.0685018	0.0412317	0.0056821	-0.0637249	-0.114088	-0.0670579	0.0932895	0.0217507	0.0412142	0.0839158	-0.0380229	0.0877481	0.00977748	0.103674	-0.0202949	0.101785	0.0464312	0.0821856	0.0552103	0.0783385	0.063578	0.0735903	0.0712796	0.0679785	0.0780869	0.0611458	0.0835591	0.0531571	0.0876349	0.044347	0.0904961	0.0350933	0.0925939	0.0256136	0.0936444	0.0102403	0.0928819	-0.00030582
ovum	F2_Des	8	509	Lov_of2	F2Des_Lov_2	-0.00819131	0.108929	-0.0401693	-0.126899	-0.00351941	-0.0199055	-0.06984	0.0378962	0.0131332	-0.0658716	-0.114852	-0.0531505	0.0930523	0.0237548	0.039247	0.0850912	-0.0388698	0.0873533	0.0094554	0.103312	-0.0219237	0.102598	0.0464468	0.0832294	0.0556659	0.0798273	0.0641803	0.0749428	0.0715716	0.0686101	0.0778175	0.0611858	0.0832366	0.0531435	0.0875502	0.0444239	0.0907473	0.0352167	0.0928011	0.0256813	0.0930504	0.0101124	0.0913825	-0.000315525
ovum	F2_Des	8	510	Lov_of2	F2Des_Lov_2	-0.00848466	0.11224	-0.0282212	-0.127435	-0.00336252	-0.021214	-0.0691349	0.0421067	0.00904714	-0.069953	-0.115142	-0.0476089	0.0900583	0.0181037	0.0387983	0.0851733	-0.0421245	0.0872234	0.00797552	0.107113	-0.0223032	0.106823	0.047198	0.0824643	0.0559036	0.0784634	0.0639993	0.0734255	0.0709346	0.0670338	0.0767178	0.0596578	0.0817876	0.0517162	0.0859614	0.0432433	0.088299	0.0342577	0.0895222	0.0249776	0.0900568	0.0100665	0.0885033	0.000142651
ovum	F2_Des	8	511	Lov_of2	F2Des_Lov_2	-0.00855958	0.108978	-0.0376413	-0.126799	0.00393685	-0.0214838	-0.0685209	0.0376212	0.0123834	-0.0645723	-0.113575	-0.0537239	0.0936411	0.0197174	0.036368	0.0869132	-0.0391495	0.0869613	0.00821634	0.104125	-0.0242775	0.101107	0.0469479	0.0845792	0.0563854	0.0812905	0.0654402	0.0762352	0.0729499	0.0694158	0.0791626	0.0616614	0.0844006	0.0532659	0.0887935	0.0443924	0.0913798	0.0347902	0.0928274	0.0251202	0.0934773	0.00948111	0.0913866	-0.000957528
ovum	F2_Des	8	512	Lov_of2	F2Des_Lov_2	-0.00743619	0.111719	-0.0355612	-0.124872	-0.000417081	-0.0235705	-0.0685672	0.0413672	0.0129346	-0.0740254	-0.114399	-0.0573533	0.0921114	0.0190548	0.0374491	0.0881731	-0.0386325	0.0901651	0.00909909	0.106795	-0.0202415	0.106687	0.0477928	0.0850241	0.0566922	0.0804954	0.0647337	0.0748914	0.0716378	0.068067	0.0773295	0.060308	0.0822937	0.0521195	0.0863312	0.043433	0.0893598	0.0343751	0.0911857	0.0249622	0.0918263	0.00981142	0.0900139	-0.000381665
ovum	F2_Des	8	513	Lov_of2	F2Des_Lov_2	-0.00831181	0.114283	-0.0398296	-0.125871	0.00996979	-0.0304499	-0.0682189	0.036406	0.0160357	-0.0710154	-0.114778	-0.0498427	0.0913988	0.0228058	0.0375244	0.0854201	-0.0365593	0.09167	0.00915537	0.108171	-0.019176	0.108594	0.0465218	0.0823949	0.0553281	0.0786407	0.0631771	0.0732833	0.0706332	0.0674218	0.0769239	0.0603403	0.0820984	0.052409	0.0859729	0.0437264	0.0889978	0.0346996	0.0909148	0.0252765	0.0915479	0.0102311	0.0898456	-1.62E-05
ovum	F2_Des	8	514	Lov_of2	F2Des_Lov_2	-0.0104775	0.117224	-0.0373392	-0.126243	0.00560962	-0.0248675	-0.0695134	0.035823	0.0133286	-0.06119	-0.11304	-0.0506685	0.0916143	0.0203259	0.0421617	0.086008	-0.0415946	0.0911104	0.00974613	0.110863	-0.0235323	0.109964	0.0476442	0.0843338	0.0567613	0.0802236	0.0648057	0.0745001	0.0719856	0.0679044	0.0780199	0.06034	0.0826394	0.051898	0.0866195	0.0431791	0.0893225	0.033977	0.0912611	0.0246009	0.0916832	0.00944205	0.0899612	-0.000806802
ovum	F2_Des	8	515	Lov_of2	F2Des_Lov_2	-0.00847212	0.098968	-0.0299305	-0.130749	-0.00410383	-0.02128	-0.0674874	0.0437299	0.00803615	-0.0697277	-0.117443	-0.0457327	0.090598	0.0217508	0.0327408	0.0848736	-0.0373868	0.0827753	0.00312266	0.0961577	-0.0172619	0.0952242	0.0466179	0.0833358	0.0559616	0.0800645	0.0641361	0.074835	0.0713138	0.0684732	0.0772321	0.0610285	0.0818619	0.0527401	0.0854961	0.0440009	0.0881843	0.0349465	0.0900644	0.0256716	0.0907886	0.0107317	0.0895946	0.000619815
ovum	F2_Des	8	516	Lov_of2	F2Des_Lov_2	-0.00977157	0.106531	-0.039041	-0.122171	-0.00150903	-0.0224022	-0.0678238	0.0372844	0.0127865	-0.0661698	-0.119729	-0.0532875	0.0934984	0.0246349	0.0390385	0.0811757	-0.0383988	0.08463	0.00835762	0.101457	-0.0233412	0.0990831	0.0457286	0.0802234	0.0549382	0.0781592	0.0636631	0.0744833	0.0716028	0.0690153	0.0781779	0.0618367	0.0833227	0.053593	0.0875079	0.0448315	0.0910443	0.03576	0.0932071	0.0262459	0.0936881	0.0105924	0.091825	0.000130666
ovum	F2_Des	8	517	Lov_of2	F2Des_Lov_2	-0.0102737	0.121314	-0.0390128	-0.122906	-0.00159152	-0.0203981	-0.0696255	0.0350908	0.0125795	-0.0634369	-0.113088	-0.0583897	0.0941963	0.0203841	0.0454156	0.0825355	-0.0433194	0.0888806	0.0123793	0.112356	-0.0250759	0.111006	0.0467584	0.0820169	0.0558538	0.0786924	0.0645888	0.0742701	0.0725366	0.0684513	0.0790895	0.0609667	0.0840873	0.0525135	0.0883046	0.0437092	0.0914267	0.0344359	0.0937475	0.0248702	0.0944213	0.00916694	0.0927811	-0.0014518
ovum	F2_Des	8	518	Lov_of2	F2Des_Lov_2	-0.00504735	0.106677	-0.0375382	-0.12574	0.000318021	-0.0209824	-0.0677987	0.0391282	0.0128938	-0.0631953	-0.116173	-0.0541382	0.0921264	0.0222766	0.0369988	0.0854981	-0.0384012	0.0871497	0.00798626	0.10434	-0.0186402	0.102999	0.0465495	0.0834697	0.0558244	0.0800318	0.0641354	0.074824	0.0712579	0.0682872	0.0774854	0.0609451	0.0824326	0.0527318	0.0862718	0.0439077	0.0894691	0.0348639	0.0916486	0.0254825	0.0922725	0.0102064	0.0903866	-6.94E-05
ovum	F2_Des	8	519	Lov_of2	F2Des_Lov_2	-0.00831846	0.109621	-0.0402059	-0.124436	0.00206279	-0.0254883	-0.0689399	0.0387111	0.0109091	-0.0664089	-0.116164	-0.0539399	0.0926517	0.0232335	0.0371171	0.0848481	-0.0387474	0.0855995	0.00856694	0.102165	-0.0214167	0.103261	0.0461476	0.0840077	0.0560225	0.0810587	0.0645652	0.0758296	0.0716989	0.0690885	0.0778109	0.0615107	0.082998	0.0533109	0.0871772	0.0445494	0.090377	0.035377	0.0924137	0.0258388	0.0926654	0.010377	0.0911476	-4.11E-05
ovum	F2_Des	8	520	Lov_of2	F2Des_Lov_2	-0.00718154	0.109447	-0.0372651	-0.124651	0.0091673	-0.0288598	-0.0685656	0.0418934	0.0147447	-0.0717113	-0.115398	-0.0543521	0.0912466	0.0214075	0.0372003	0.0863659	-0.0382193	0.0890248	0.00342799	0.106829	-0.0174479	0.106651	0.0470138	0.083735	0.0559716	0.0795101	0.0638575	0.0740219	0.0708452	0.0675192	0.0770381	0.0602807	0.0819768	0.0522187	0.0860163	0.0435577	0.0890549	0.0344963	0.0909294	0.0251828	0.0911548	0.0101121	0.0894085	-4.78E-05
ovum	F2_Des	8	521	Lov_of2	F2Des_Lov_2	-0.00719959	0.108784	-0.0407556	-0.124465	0.00278877	-0.0197171	-0.0682938	0.0380166	0.0128488	-0.0641299	-0.115565	-0.0572719	0.0934056	0.0224179	0.0392924	0.0870059	-0.0382472	0.0896579	0.00419609	0.106423	-0.0171528	0.10503	0.0472263	0.0846991	0.0562707	0.080215	0.0640174	0.0744135	0.0712778	0.0680311	0.0776166	0.0607457	0.0827161	0.0525296	0.0874444	0.0440812	0.0909058	0.0349771	0.0931558	0.0253932	0.0929891	0.00979856	0.0910289	-0.000587773
solidus	F2_Des	3	522	Lsol_of1	F2Des_Lsol_1	-0.0081234	0.114841	-0.0305131	-0.125274	-0.00711145	-0.022552	-0.0662362	0.0343783	0.00884251	-0.0750807	-0.117542	-0.045592	0.0901013	0.0210575	0.0404941	0.0832662	-0.0379772	0.0919735	0.0121961	0.108575	-0.0210918	0.108991	0.0466722	0.0812359	0.0554573	0.0776863	0.0634433	0.0729135	0.0702422	0.0665901	0.0760692	0.0594424	0.0808314	0.0515323	0.0848566	0.04304	0.0879795	0.0343314	0.0896586	0.0251558	0.0899873	0.0104622	0.0886535	0.000471755
solidus	F2_Des	3	523	Lsol_of1	F2Des_Lsol_1	-0.00383502	0.0995995	-0.0337376	-0.1257	0.00356658	-0.0301002	-0.0653396	0.0395728	0.0105146	-0.0773218	-0.122586	-0.0503225	0.0912468	0.0254253	0.0346421	0.0834869	-0.0336289	0.0844198	0.00960588	0.0972993	-0.0164172	0.0967667	0.0457266	0.0812716	0.0545511	0.0782026	0.0626217	0.0734855	0.0702073	0.0679786	0.0767678	0.0613092	0.0820656	0.0534446	0.0862472	0.0449064	0.0896287	0.0359877	0.0912354	0.0266109	0.0912205	0.0115028	0.0893844	0.00140171
solidus	F2_Des	3	524	Lsol_of1	F2Des_Lsol_1	-0.00691073	0.10232	-0.0373041	-0.124417	-0.000199926	-0.0253993	-0.0664106	0.0366473	0.0142327	-0.0731948	-0.119951	-0.0491931	0.0911048	0.0232376	0.0345547	0.0851566	-0.0356714	0.0871695	0.0062921	0.100048	-0.0170625	0.0991114	0.0463531	0.0839163	0.0559077	0.0808398	0.0645122	0.075829	0.0718388	0.0692819	0.0780936	0.0618043	0.0826833	0.0533063	0.0862611	0.0443932	0.0891715	0.0352545	0.0908023	0.025823	0.0906468	0.0108697	0.0888279	0.000682044
solidus	F2_Des	3	525	Lsol_of1	F2Des_Lsol_1	-0.00668225	0.105996	-0.0386102	-0.126063	-0.000973175	-0.0239531	-0.0658556	0.0362709	0.00891071	-0.0640455	-0.120563	-0.0557649	0.0926867	0.0259025	0.0403318	0.0826813	-0.0357129	0.0869818	0.00730551	0.104163	-0.0178412	0.101048	0.0460324	0.0817784	0.055458	0.0796603	0.0640897	0.0751296	0.071259	0.0686576	0.0777137	0.0614832	0.0830501	0.0534361	0.0873672	0.0447863	0.0904657	0.0356002	0.0927415	0.0261551	0.0927626	0.0106971	0.091114	0.000330033
solidus	F2_Des	3	526	Lsol_of1	F2Des_Lsol_1	-0.00572788	0.106372	-0.0318899	-0.123986	0.000496022	-0.0216555	-0.0657771	0.0333412	0.014713	-0.0715057	-0.122476	-0.0460164	0.09085	0.0224416	0.0381056	0.0821027	-0.0365285	0.0864583	0.00855676	0.103787	-0.0170934	0.102736	0.0460743	0.0804743	0.055181	0.0778872	0.0637285	0.073993	0.0710329	0.0679696	0.0774721	0.0609446	0.0824963	0.0529038	0.08637	0.0442082	0.0890527	0.0351378	0.090736	0.0257993	0.0905368	0.0108408	0.0890662	0.000741258
solidus	F2_Des	3	527	Lsol_of1	F2Des_Lsol_1	-0.00466987	0.104027	-0.0373932	-0.125201	-0.00678392	-0.0179209	-0.0670608	0.0356988	0.0104353	-0.0621747	-0.120892	-0.0481615	0.0925237	0.024939	0.036174	0.0839037	-0.037571	0.0853959	0.00525654	0.102919	-0.0145518	0.102062	0.0458388	0.0822897	0.0549501	0.0791554	0.0633023	0.0744429	0.0710024	0.068708	0.0777288	0.0617804	0.0831609	0.0537388	0.0876415	0.0450874	0.0907589	0.0358186	0.0924838	0.026196	0.0920823	0.0107955	0.0905104	0.000470028
solidus	F2_Des	3	528	Lsol_of1	F2Des_Lsol_1	-0.00588896	0.114028	-0.0314864	-0.122502	-0.000390741	-0.0303495	-0.0689661	0.0328897	0.00986817	-0.0795118	-0.117796	-0.0443067	0.0903522	0.020793	0.0424949	0.0823078	-0.038887	0.0913889	0.0137378	0.107095	-0.0196635	0.108387	0.0466931	0.0813194	0.0559447	0.0787106	0.0646714	0.0745124	0.0720866	0.0682434	0.0780204	0.0607002	0.0823575	0.0522265	0.086065	0.0435224	0.0882387	0.0343854	0.0900391	0.0251191	0.0901412	0.0103721	0.0883699	0.000409532
solidus	F2_Des	3	529	Lsol_of1	F2Des_Lsol_1	-0.00513391	0.100105	-0.0295428	-0.125696	0.00105733	-0.0281372	-0.0682427	0.0413778	0.010907	-0.077348	-0.119959	-0.0495834	0.0914369	0.0210999	0.0345633	0.0849655	-0.0347012	0.0848287	0.00481111	0.0993662	-0.0166471	0.0976943	0.0463043	0.0818586	0.0551917	0.0785056	0.0632697	0.0735996	0.0707601	0.0678158	0.0772549	0.0610028	0.0825425	0.0531504	0.0862217	0.0443975	0.0890286	0.0352727	0.0908706	0.0259343	0.0911402	0.0109858	0.0896077	0.000855032
solidus	F2_Des	3	530	Lsol_of1	F2Des_Lsol_1	-0.00779964	0.103267	-0.0304809	-0.125146	-0.00684639	-0.0196414	-0.0668933	0.0384331	0.0133531	-0.0713896	-0.119898	-0.04553	0.0916432	0.0205475	0.0352877	0.0843346	-0.0381734	0.0840999	0.00598091	0.101134	-0.0192893	0.0992608	0.0463596	0.0818779	0.0553967	0.0786782	0.0641277	0.0746332	0.0714408	0.0683513	0.0777476	0.0611067	0.0827878	0.0529387	0.0866663	0.0442083	0.0892756	0.0350647	0.0908683	0.0255869	0.0911713	0.0106096	0.0895458	0.000460166
solidus	F2_Des	3	531	Lsol_of1	F2Des_Lsol_1	-0.00745041	0.109842	-0.0321097	-0.122478	-0.00115115	-0.028812	-0.0691101	0.0358757	0.00767612	-0.0638767	-0.119973	-0.0520042	0.0926756	0.0216439	0.0422943	0.0816845	-0.0385877	0.0867048	0.0112961	0.104564	-0.0198996	0.104485	0.0462695	0.0811259	0.055163	0.0779825	0.0632253	0.0731811	0.070495	0.0671815	0.0770128	0.0604173	0.0823615	0.0526342	0.086423	0.0440901	0.0895932	0.0350585	0.0920658	0.0257986	0.0931414	0.0105895	0.0921398	0.000126536
solidus	F2_Des	3	532	Lsol_of1	F2Des_Lsol_1	-0.00422942	0.101438	-0.0352733	-0.130915	-0.00367166	-0.021952	-0.0653882	0.0375989	0.0104574	-0.0655289	-0.122862	-0.0499627	0.0915295	0.0274672	0.0382961	0.0824695	-0.0340214	0.0841396	0.00969809	0.0980276	-0.0168599	0.0971553	0.0458406	0.0810463	0.0548339	0.0782763	0.0632887	0.0741139	0.0708423	0.0685036	0.0775117	0.0616675	0.0828962	0.0537464	0.0869671	0.0450272	0.0900378	0.035881	0.0918287	0.026436	0.0917314	0.0112314	0.0896867	0.00111806
solidus	F2_Des	3	533	Lsol_of1	F2Des_Lsol_1	-0.00715071	0.109278	-0.0309286	-0.123731	-0.00492122	-0.0280433	-0.0682937	0.0366593	0.00867893	-0.0736697	-0.119535	-0.046941	0.0912342	0.0212215	0.0386787	0.0835998	-0.0388815	0.0878296	0.0118534	0.104486	-0.019842	0.105252	0.0461987	0.0811932	0.0549664	0.0776557	0.0633101	0.0733011	0.0707678	0.0676585	0.0767746	0.0604409	0.0817821	0.0524529	0.0858369	0.0439275	0.088912	0.0350403	0.0908516	0.0257443	0.0908166	0.0108352	0.0893028	0.000715884
solidus	F2_Des	3	534	Lsol_of1	F2Des_Lsol_1	-0.00630474	0.105113	-0.0330561	-0.130131	0.000736556	-0.023251	-0.0669268	0.038959	0.011752	-0.0587947	-0.118567	-0.047729	0.0903656	0.0236403	0.0383961	0.0832522	-0.0370964	0.0856475	0.00711479	0.103042	-0.0189778	0.100581	0.0464495	0.0818337	0.0556439	0.0790013	0.0640416	0.0743531	0.0713395	0.0682044	0.0772892	0.0607481	0.0822657	0.0526567	0.0859732	0.0439527	0.0886618	0.0348528	0.0902067	0.0254644	0.0908824	0.0105579	0.0891779	0.000475283
solidus	F2_Des	3	535	Lsol_of1	F2Des_Lsol_1	-0.00748176	0.105176	-0.0365898	-0.127368	-0.00195513	-0.0220195	-0.066293	0.038745	0.0158021	-0.0708425	-0.1223	-0.0448291	0.0916217	0.0264904	0.0382364	0.081812	-0.0382238	0.0840044	0.00740571	0.10223	-0.0201145	0.0998788	0.0458159	0.0802858	0.0548947	0.0779219	0.0633202	0.0739496	0.07076	0.0681543	0.0769755	0.0610087	0.082498	0.053274	0.0867203	0.0446705	0.0897621	0.0355713	0.0918014	0.0261487	0.0917015	0.0109671	0.0895812	0.00086513
solidus	F2_Des	3	536	Lsol_of1	F2Des_Lsol_1	-0.00633405	0.107984	-0.0347801	-0.132937	0.00548674	-0.0282577	-0.0635683	0.0401076	0.00912941	-0.0575534	-0.119791	-0.0534239	0.0899161	0.0262273	0.0393569	0.0829639	-0.0343562	0.0862251	0.00907682	0.104582	-0.0175246	0.103899	0.0464753	0.0820076	0.0556955	0.0792641	0.0637114	0.0741585	0.070651	0.0678077	0.0767762	0.0605355	0.0819314	0.0525449	0.0859356	0.0440462	0.0884872	0.0349729	0.0901868	0.0258922	0.0896186	0.0110775	0.0876842	0.000989953
solidus	F2_Des	3	537	Lsol_of1	F2Des_Lsol_1	-0.00350517	0.102706	-0.0298744	-0.122108	-0.00489809	-0.0229251	-0.0665975	0.0359498	0.0101961	-0.0733154	-0.122753	-0.0496983	0.091242	0.0222222	0.0377033	0.081851	-0.0361927	0.08574	0.00609395	0.100956	-0.0145223	0.100238	0.045705	0.080047	0.0544327	0.0770614	0.0624073	0.0724759	0.0696769	0.0669872	0.0757107	0.0600603	0.0811768	0.0524643	0.0855221	0.0442938	0.0885211	0.035399	0.0907371	0.026227	0.0916406	0.0112764	0.0906172	0.00102694
solidus	F2_Des	3	538	Lsol_of1	F2Des_Lsol_1	-0.00691683	0.107981	-0.0354654	-0.127694	-0.00200209	-0.0220407	-0.0645025	0.0388615	0.0106702	-0.0684426	-0.120131	-0.0504387	0.0903493	0.0251731	0.0379664	0.084252	-0.0380598	0.0876385	0.00811325	0.104303	-0.0189534	0.103686	0.0462414	0.0823273	0.0552457	0.0790154	0.0634218	0.0741675	0.0702757	0.0677813	0.0765285	0.0606436	0.0816018	0.0526332	0.085647	0.0441637	0.0886453	0.035192	0.0903471	0.0257968	0.0902928	0.0110361	0.088428	0.000980242
solidus	F2_Des	3	539	Lsol_of1	F2Des_Lsol_1	-0.00474314	0.100227	-0.0337343	-0.127434	0.00122678	-0.0252974	-0.064467	0.0372001	0.0122465	-0.0673605	-0.123266	-0.0457645	0.0909946	0.0267787	0.0361979	0.0819021	-0.0353823	0.0831053	0.00823512	0.0983105	-0.0161693	0.097685	0.0456925	0.0805399	0.0544433	0.0775674	0.0627346	0.0733869	0.0702136	0.0678778	0.0769188	0.0612372	0.0823857	0.0535571	0.0864245	0.0449092	0.0896196	0.0359278	0.0911702	0.0264598	0.090331	0.0116465	0.0880339	0.00172684
solidus	F2_Des	3	540	Lsol_of1	F2Des_Lsol_1	-0.00504693	0.108432	-0.028889	-0.12532	-0.00469696	-0.0210149	-0.0682842	0.0386788	0.0129578	-0.0716924	-0.119812	-0.0501978	0.0912149	0.0206306	0.0401224	0.0824879	-0.0353844	0.0908922	0.0111584	0.104876	-0.0159343	0.105384	0.0465278	0.0805231	0.0550909	0.0766888	0.0632466	0.0722295	0.0704061	0.0665444	0.0764485	0.0595215	0.0818151	0.0517627	0.085996	0.0434551	0.0889022	0.0345471	0.0908127	0.0253079	0.0909519	0.0103988	0.0890417	0.000545647
solidus	F2_Des	3	541	Lsol_of1	F2Des_Lsol_1	-0.00693841	0.114205	-0.0427378	-0.125998	-0.00243855	-0.019054	-0.066529	0.0393654	0.011061	-0.0606058	-0.114336	-0.0567245	0.0917135	0.0248046	0.0389715	0.0851601	-0.0394178	0.088352	0.00880044	0.110155	-0.0190446	0.109551	0.0464625	0.0832941	0.0556777	0.0798332	0.0639483	0.0746466	0.0713023	0.0683425	0.0775297	0.0609389	0.0830723	0.0530023	0.0869022	0.0441049	0.0897616	0.0348698	0.0916392	0.0253336	0.0915291	0.0101072	0.0897705	-0.000133031
solidus	F2_Des	3	542	Lsol_of1	F2Des_Lsol_1	-0.00767483	0.104882	-0.0335545	-0.130292	-0.000491882	-0.0208332	-0.0669501	0.0407971	0.016784	-0.0678798	-0.120471	-0.0462964	0.091244	0.0246989	0.0380534	0.0832659	-0.0381459	0.0850283	0.00615565	0.101715	-0.0187243	0.101408	0.0463716	0.0817056	0.0550594	0.0780789	0.0630233	0.0730971	0.0701497	0.067084	0.0764372	0.0601264	0.0817138	0.0524048	0.086148	0.044035	0.0893075	0.0350864	0.0912233	0.0257602	0.0909798	0.0107227	0.0892992	0.00057196
solidus	F2_Des	3	543	Lsol_of1	F2Des_Lsol_1	-0.005781	0.097626	-0.0289446	-0.124857	-0.00372618	-0.0274185	-0.0645009	0.0405867	0.00986632	-0.0726049	-0.125261	-0.0527272	0.0904149	0.0240091	0.035261	0.0826475	-0.0350094	0.0813223	0.00377904	0.0972315	-0.0161944	0.0944494	0.0455239	0.0807867	0.0539654	0.077291	0.0616357	0.0723769	0.0688802	0.0666495	0.0751249	0.0600697	0.0804232	0.0528035	0.0846974	0.0445093	0.0879435	0.0358793	0.0899211	0.0266504	0.091023	0.0119093	0.0901201	0.00172594
solidus	F2_Des	3	544	Lsol_of1	F2Des_Lsol_1	-0.0044147	0.111181	-0.0357175	-0.123736	0.00323091	-0.0281266	-0.0676024	0.0379747	0.0155762	-0.0774119	-0.11904	-0.0493046	0.0915377	0.0216936	0.0376565	0.0851432	-0.0386166	0.0897015	0.00882809	0.107879	-0.0182381	0.108028	0.0467939	0.0832083	0.0558833	0.0794593	0.0638738	0.0740874	0.0709294	0.0676536	0.0769683	0.0603138	0.0821338	0.0522873	0.0861972	0.043739	0.0892215	0.0346864	0.0910233	0.0253009	0.0909502	0.0103015	0.0888515	0.000272047
solidus	F2_Des	3	545	Lsol_of1	F2Des_Lsol_1	-0.00534609	0.103273	-0.0309626	-0.126652	-0.00111142	-0.0242749	-0.06789	0.0358285	0.0126963	-0.0743717	-0.12159	-0.0398546	0.0902204	0.0243334	0.0387244	0.0826598	-0.0371675	0.0850408	0.00835427	0.10115	-0.0188462	0.0997506	0.0461651	0.0810193	0.054986	0.0778105	0.0632289	0.0733609	0.0705444	0.0675805	0.0768715	0.0606985	0.0818466	0.0527951	0.0857749	0.0441684	0.0885999	0.0352093	0.0900785	0.0259643	0.0896838	0.0111698	0.0884079	0.00115917
solidus	F2_Des	3	546	Lsol_of1	F2Des_Lsol_1	-0.00505643	0.114802	-0.0341062	-0.122614	-0.000755423	-0.0282499	-0.0684216	0.033928	0.0114615	-0.074909	-0.117434	-0.046827	0.0909051	0.0215142	0.0412777	0.0839153	-0.0384825	0.0926461	0.0119859	0.109352	-0.0194525	0.109073	0.0468395	0.0821774	0.0557857	0.0786936	0.0637992	0.0735684	0.0704322	0.0669898	0.0761643	0.0595125	0.0811213	0.0515992	0.0853362	0.0431699	0.0886492	0.0343806	0.0905846	0.0252153	0.0914201	0.0102188	0.090125	6.65E-06
solidus	F2_Des	3	547	Lsol_of1	F2Des_Lsol_1	-0.00808874	0.0976379	-0.035733	-0.124483	-0.000666495	-0.0246674	-0.0653049	0.0390145	0.011978	-0.0682869	-0.124152	-0.0523576	0.0932878	0.024533	0.0355808	0.0826896	-0.0388065	0.0798618	0.00267716	0.097176	-0.0192195	0.0942062	0.0457147	0.0818894	0.0551129	0.0798443	0.063385	0.0749169	0.0706118	0.0686703	0.0771324	0.0616224	0.0829262	0.0539683	0.087495	0.0454339	0.0911479	0.0363868	0.0931115	0.0267413	0.093905	0.0112063	0.0928332	0.000555136
solidus	F2_Des	3	548	Lsol_of1	F2Des_Lsol_1	-0.00570797	0.0947312	-0.0351516	-0.12695	-0.0017167	-0.0217396	-0.0660791	0.0391737	0.0118978	-0.0643268	-0.122496	-0.0476833	0.0927802	0.0251168	0.0320733	0.0821947	-0.0364773	0.0807335	0.00584567	0.0939024	-0.0186429	0.0917462	0.0454962	0.0812177	0.0546848	0.0789699	0.0632364	0.0749089	0.07094	0.0692	0.077825	0.062437	0.083489	0.0544801	0.0877243	0.0456616	0.0907198	0.0363744	0.0926774	0.0268443	0.0922989	0.0113547	0.0904262	0.00107961
solidus	F2_Des	3	549	Lsol_of1	F2Des_Lsol_1	-0.00661864	0.111273	-0.0353811	-0.128741	0.00231203	-0.0243585	-0.0655441	0.0393141	0.0119548	-0.0642309	-0.117959	-0.0517167	0.090266	0.0228888	0.0374498	0.0854995	-0.0368284	0.0892582	0.00935535	0.10664	-0.0207292	0.105123	0.0469395	0.0837802	0.0562165	0.0801573	0.0640781	0.0744284	0.0709178	0.0677696	0.0767302	0.0602814	0.081598	0.052213	0.0853254	0.0435021	0.0882569	0.0344917	0.0901318	0.025286	0.090193	0.0104945	0.0881725	0.000568772
solidus	F2_Des	5	550	Lsol_of2	F2Des_Lsol_2	-0.0077597	0.126163	-0.0294001	-0.119448	-0.0097786	-0.0249036	-0.0704587	0.0324497	0.00842836	-0.0799135	-0.116313	-0.0463146	0.0912558	0.0190529	0.046465	0.0799779	-0.0428642	0.0918817	0.0154645	0.114155	-0.0249954	0.116727	0.0464714	0.0800265	0.0551299	0.0760963	0.063096	0.0715044	0.0702054	0.0659493	0.0761133	0.0587358	0.0811972	0.0510946	0.0852687	0.0427296	0.0885202	0.0339477	0.090549	0.0248525	0.0914957	0.00996834	0.0906113	-0.000202045
solidus	F2_Des	5	551	Lsol_of2	F2Des_Lsol_2	-0.00755174	0.114591	-0.0251688	-0.119516	0.00262152	-0.0299911	-0.0698355	0.0377544	0.022362	-0.0713296	-0.11875	-0.0472411	0.0913015	0.0155159	0.0391122	0.0833091	-0.039631	0.0903046	0.0116901	0.107838	-0.0207499	0.107267	0.0465599	0.0803149	0.0546175	0.076015	0.062147	0.0708225	0.0690966	0.0648887	0.0752861	0.057983	0.0809686	0.0509045	0.0850806	0.0427379	0.088468	0.0341095	0.0904266	0.0250545	0.0914079	0.0102425	0.0896222	0.000184695
solidus	F2_Des	5	552	Lsol_of2	F2Des_Lsol_2	-0.0051656	0.103363	-0.0298953	-0.119707	-0.00455892	-0.0230753	-0.0678497	0.0375353	0.0126063	-0.074402	-0.1221	-0.0475211	0.0914673	0.0182253	0.0310064	0.0857167	-0.0349479	0.0879039	0.00952563	0.0993086	-0.0179355	0.0987749	0.0460479	0.0819696	0.055124	0.0789232	0.0633428	0.074205	0.0704099	0.0678629	0.0766836	0.0608106	0.0817219	0.0528219	0.0858217	0.0443279	0.0887065	0.0352996	0.090654	0.0260442	0.0916145	0.0109838	0.0900518	0.000815919
solidus	F2_Des	5	553	Lsol_of2	F2Des_Lsol_2	-0.00304158	0.104248	-0.0329092	-0.118741	-0.0133907	-0.0190003	-0.0659395	0.0407769	0.00708276	-0.0746912	-0.126133	-0.0629186	0.0922366	0.022182	0.0350457	0.0803437	-0.0340722	0.0879846	0.0133508	0.0988673	-0.0141785	0.10006	0.045373	0.0790355	0.0542651	0.0766313	0.062599	0.0729451	0.0702452	0.067852	0.0767267	0.061086	0.0824426	0.0535424	0.0872791	0.0452587	0.0905183	0.0362174	0.0920367	0.0266912	0.0918678	0.0115198	0.0905677	0.00121717
solidus	F2_Des	5	554	Lsol_of2	F2Des_Lsol_2	-0.00391284	0.103359	-0.0258979	-0.116529	-0.00486277	-0.0249046	-0.0700732	0.0377547	0.0142407	-0.0753015	-0.124835	-0.0424715	0.0899005	0.0160922	0.031316	0.0861739	-0.0349864	0.0886789	0.00911951	0.101358	-0.0146844	0.100008	0.0461254	0.0810408	0.0544567	0.077109	0.0620984	0.0721909	0.0689769	0.0661542	0.0747528	0.0591488	0.07928	0.0513928	0.0835638	0.0430534	0.0866203	0.0346056	0.0888436	0.0257347	0.0896088	0.01121	0.0885381	0.00106495
solidus	F2_Des	5	555	Lsol_of2	F2Des_Lsol_2	-0.00521651	0.110495	-0.0312729	-0.124129	-0.00199783	-0.0221221	-0.068737	0.0385599	0.0188225	-0.0730881	-0.116953	-0.0476921	0.0902467	0.0203369	0.0403556	0.0850336	-0.037346	0.0897896	0.0100871	0.107306	-0.0206936	0.105812	0.0470933	0.0820402	0.0556784	0.0779763	0.0637298	0.0730996	0.0705749	0.0667453	0.0763395	0.0594367	0.0812092	0.0514236	0.0851648	0.0429997	0.0878226	0.034018	0.0897032	0.0248304	0.090246	0.0101443	0.0886208	7.94E-05
solidus	F2_Des	5	556	Lsol_of2	F2Des_Lsol_2	-0.002758	0.109077	-0.0243614	-0.123722	0.00974114	-0.0333045	-0.0677835	0.0403438	0.0179142	-0.0685524	-0.118939	-0.0536744	0.0891668	0.0161853	0.0388698	0.0842957	-0.0354698	0.0938501	0.0105762	0.107192	-0.0142071	0.107173	0.0471743	0.0814089	0.0557371	0.0774738	0.0634573	0.0722317	0.070247	0.0659363	0.0761834	0.0588968	0.0808211	0.0510161	0.0845026	0.0427871	0.086703	0.0337027	0.0883618	0.0247136	0.0890135	0.0102826	0.0879279	0.000146333
solidus	F2_Des	5	557	Lsol_of2	F2Des_Lsol_2	-0.00675005	0.103037	-0.0353373	-0.126454	0.00871128	-0.0243532	-0.0645389	0.0358374	0.0193882	-0.0721353	-0.121736	-0.0472613	0.0917174	0.0247995	0.0338865	0.0827254	-0.0369701	0.0845898	0.00832512	0.100895	-0.0177996	0.0990754	0.0455428	0.080844	0.0545624	0.0782718	0.0631304	0.0742422	0.0707944	0.0686542	0.0777472	0.0620006	0.0831768	0.0539529	0.0872028	0.0451215	0.0901547	0.0358976	0.0916262	0.0263311	0.0915595	0.0111269	0.0896355	0.000952053
solidus	F2_Des	5	558	Lsol_of2	F2Des_Lsol_2	-0.00683934	0.107122	-0.0337802	-0.124687	-0.00106802	-0.020242	-0.0685511	0.0346728	0.0120581	-0.0548068	-0.120533	-0.0438186	0.0940437	0.021417	0.0372933	0.0822999	-0.0409544	0.087272	0.00692796	0.104507	-0.018748	0.105235	0.0458533	0.0802579	0.0549414	0.0774465	0.0636291	0.0737437	0.0715585	0.0683776	0.0784738	0.0615562	0.0837744	0.0533144	0.0877425	0.0444356	0.0908658	0.0352476	0.09336	0.0258446	0.0927193	0.0101542	0.0904336	8.05E-07
solidus	F2_Des	5	559	Lsol_of2	F2Des_Lsol_2	-0.00407199	0.0999871	-0.0273337	-0.111355	-0.00687052	-0.0290045	-0.0683748	0.0371231	0.0108374	-0.0836571	-0.129749	-0.0514128	0.0930275	0.0194476	0.0352527	0.0810965	-0.0362734	0.0855424	0.0112394	0.0981178	-0.0190128	0.0972251	0.0449322	0.0783435	0.0537752	0.0753042	0.0617378	0.0714995	0.0688298	0.0664099	0.0750911	0.0597861	0.0805739	0.0523657	0.0855057	0.0444399	0.0894891	0.035952	0.0918891	0.026824	0.0928958	0.0117052	0.0911724	0.00145853
solidus	F2_Des	5	560	Lsol_of2	F2Des_Lsol_2	-0.00141375	0.106201	-0.0356591	-0.124664	-0.00376009	-0.0223678	-0.0681852	0.0400473	0.0182066	-0.0791735	-0.116453	-0.0417268	0.0884573	0.024032	0.0346361	0.0860542	-0.0350795	0.0917129	0.0168298	0.0993266	-0.0161668	0.101166	0.0466058	0.082132	0.0541543	0.0770297	0.061754	0.0713346	0.0693469	0.0657022	0.0753065	0.0592863	0.0806161	0.0517038	0.0847678	0.0435514	0.0871227	0.0348027	0.0883581	0.0255578	0.0878096	0.0112468	0.0855055	0.0014521
solidus	F2_Des	5	561	Lsol_of2	F2Des_Lsol_2	-0.00414759	0.104263	-0.0242252	-0.124106	-0.00643558	-0.0292209	-0.0705408	0.0378418	0.00934124	-0.0860802	-0.121345	-0.035688	0.0912135	0.0215388	0.0354805	0.0810978	-0.0409673	0.0827061	0.0147376	0.0964293	-0.0230861	0.0965315	0.0453195	0.0788172	0.053702	0.0757445	0.0614947	0.0713735	0.0687335	0.066045	0.0751877	0.059622	0.0805948	0.0523201	0.0852111	0.0443999	0.0884909	0.0357098	0.0905422	0.0266094	0.0910747	0.0117362	0.0894315	0.00163893
solidus	F2_Des	5	562	Lsol_of2	F2Des_Lsol_2	-0.00362718	0.10093	-0.0364893	-0.116927	-0.014356	-0.0212664	-0.0687313	0.0375189	0.00897039	-0.0819584	-0.123208	-0.0560037	0.0924418	0.0221434	0.0352108	0.0822961	-0.0371123	0.0864277	0.0112094	0.0984049	-0.0176633	0.0978976	0.0455873	0.0809456	0.0547715	0.0787065	0.0633265	0.0746236	0.070653	0.068557	0.0773192	0.0616726	0.0830724	0.0539567	0.0871094	0.0451771	0.0898893	0.0359431	0.0919679	0.0265094	0.0924822	0.0112438	0.09102	0.00090469
solidus	F2_Des	7	563	Lsol_of3	F2Des_Lsol_3	-0.0101673	0.113525	-0.027237	-0.122684	-0.00692507	-0.0280645	-0.07163	0.0350195	0.00959278	-0.0784245	-0.11907	-0.0377907	0.0916968	0.0196808	0.0408684	0.0816878	-0.0436295	0.0867013	0.0121646	0.106349	-0.0253361	0.106929	0.0461183	0.0799702	0.0546896	0.0765492	0.0624641	0.0718208	0.0695714	0.0660302	0.0757965	0.0592535	0.0809885	0.0516398	0.085061	0.0432646	0.0885092	0.0346246	0.0911075	0.0255764	0.0918664	0.0105958	0.0907137	0.000350892
solidus	F2_Des	7	564	Lsol_of3	F2Des_Lsol_3	-0.00666231	0.106725	-0.031287	-0.124524	-0.00896434	-0.0221613	-0.0699132	0.0369749	0.0116677	-0.0774226	-0.117839	-0.0462459	0.091699	0.0203954	0.0381728	0.0840027	-0.0383125	0.0872008	0.00891117	0.102221	-0.0179508	0.102419	0.0465221	0.0823557	0.0559226	0.07956	0.0641494	0.0744491	0.0711264	0.0678999	0.0772861	0.0606398	0.0822881	0.0525382	0.0864385	0.0439515	0.0894302	0.0349194	0.091343	0.0255698	0.0917122	0.0104531	0.0901007	0.000240759
solidus	F2_Des	7	565	Lsol_of3	F2Des_Lsol_3	-0.00920184	0.110774	-0.0344159	-0.124217	-0.0011208	-0.0257426	-0.0702299	0.0363082	0.0118163	-0.071362	-0.117858	-0.0459524	0.092412	0.0216715	0.0405794	0.0829737	-0.0413899	0.0872648	0.0104394	0.105446	-0.0221867	0.104976	0.0464834	0.0821544	0.0556296	0.0788984	0.0638264	0.0739436	0.0709224	0.067612	0.0771445	0.060378	0.0824085	0.0524708	0.0867424	0.0439153	0.0902414	0.0349982	0.0920888	0.0255271	0.0927476	0.0102296	0.0913071	-0.000177767
solidus	F2_Des	7	566	Lsol_of3	F2Des_Lsol_3	-0.00864433	0.121328	-0.0313782	-0.120823	-0.00168407	-0.0270989	-0.0708475	0.0329986	0.0134037	-0.0752677	-0.114694	-0.0455532	0.0930312	0.0172658	0.0442689	0.0821637	-0.0442811	0.0917446	0.0145811	0.111627	-0.0233475	0.113767	0.0469436	0.0815379	0.0562581	0.0785014	0.0646409	0.0735781	0.0720139	0.0673342	0.0784576	0.0601209	0.0833881	0.0518482	0.0868435	0.0429025	0.0897325	0.0337441	0.0920235	0.0244316	0.0924539	0.00919714	0.0904027	-0.000967925
solidus	F2_Des	7	567	Lsol_of3	F2Des_Lsol_3	-0.00744255	0.112206	-0.0360527	-0.12651	-0.000939287	-0.0223025	-0.0681238	0.0373006	0.00823705	-0.0697991	-0.11744	-0.0536839	0.0926168	0.0221915	0.0401988	0.0848647	-0.0394197	0.0889348	0.0105898	0.107053	-0.0201073	0.107074	0.0466876	0.0833018	0.0561186	0.0802272	0.0645217	0.074933	0.0714854	0.0682161	0.0774778	0.0606856	0.0826899	0.052617	0.086807	0.0439279	0.0901885	0.0348971	0.0920758	0.0254178	0.0923422	0.0101205	0.0904967	-0.000144088
solidus	F2_Des	7	568	Lsol_of3	F2Des_Lsol_3	-0.00620336	0.107443	-0.0334187	-0.123264	-0.00723065	-0.023554	-0.0703188	0.0353391	0.00582706	-0.0688284	-0.118933	-0.0492886	0.0937827	0.022074	0.03983	0.0828852	-0.0386743	0.0854194	0.0102503	0.103469	-0.0194428	0.10292	0.0461358	0.0818446	0.055022	0.0783778	0.0632659	0.0736926	0.0706364	0.0677315	0.0772024	0.0608592	0.0828981	0.0531926	0.0878266	0.0449051	0.0912191	0.0357352	0.0932291	0.0261669	0.0940017	0.0106325	0.0923564	9.89E-05
solidus	F2_Des	7	569	Lsol_of3	F2Des_Lsol_3	-0.00758051	0.119612	-0.033933	-0.12661	-0.00292784	-0.0273906	-0.068829	0.03646	0.00671828	-0.0691197	-0.115692	-0.0486367	0.0927257	0.0228108	0.0433128	0.0828767	-0.0412756	0.0904373	0.0136214	0.110465	-0.023368	0.110903	0.0466863	0.0817038	0.0552585	0.0776519	0.0633347	0.0729291	0.0702367	0.0666895	0.0759819	0.059449	0.0808564	0.0513391	0.0853509	0.0429931	0.0892966	0.0343961	0.0921955	0.0253795	0.0921111	0.0102294	0.0898695	0.000135516
solidus	F2_Des	7	570	Lsol_of3	F2Des_Lsol_3	-0.00880058	0.11761	-0.035144	-0.125942	-0.00536716	-0.0208608	-0.0673011	0.0361812	0.00508972	-0.0590017	-0.117697	-0.0525835	0.0922481	0.0227923	0.0424072	0.0826208	-0.0414265	0.0894134	0.0111602	0.109743	-0.0244425	0.110233	0.0463918	0.0817024	0.0552584	0.0781345	0.0633651	0.073266	0.0704779	0.0671048	0.0768378	0.0600561	0.0824829	0.0524692	0.0868072	0.0440083	0.0895993	0.0348318	0.0918951	0.0254826	0.0921751	0.0103114	0.0905195	6.34E-05
solidus	F2_Des	7	571	Lsol_of3	F2Des_Lsol_3	-0.011544	0.116098	-0.0383478	-0.122007	-0.00504135	-0.0202072	-0.0683759	0.0350154	0.00582965	-0.0637968	-0.117295	-0.0555052	0.0962864	0.0214758	0.0412732	0.0830642	-0.0430206	0.0860601	0.0110205	0.108446	-0.0258282	0.107637	0.0460901	0.0814236	0.0549682	0.077898	0.0632821	0.0732684	0.0707856	0.0673779	0.0778554	0.0609114	0.0842792	0.0536693	0.0895618	0.045288	0.0933209	0.0358497	0.0956374	0.0259956	0.0965091	0.00984796	0.0945607	-0.00110019
solidus	F2_Des	7	572	Lsol_of3	F2Des_Lsol_3	-0.00524047	0.111263	-0.0293807	-0.120222	-0.00371619	-0.0264534	-0.0702759	0.0367241	0.00427581	-0.0694477	-0.119832	-0.0522831	0.093804	0.0185562	0.0401983	0.0831434	-0.0398542	0.0894884	0.00876987	0.108388	-0.0192827	0.107484	0.0463384	0.0811121	0.0548532	0.0771845	0.0627862	0.0722588	0.0699012	0.0663808	0.0764677	0.0596009	0.0821279	0.0521381	0.0865696	0.0438592	0.0901583	0.0349841	0.0931535	0.0258212	0.0934711	0.0103535	0.0918002	-1.98E-06
solidus	F2_Des	7	573	Lsol_of3	F2Des_Lsol_3	-0.0075851	0.115077	-0.0414727	-0.123733	-0.00549872	-0.0193061	-0.070164	0.0353274	0.0149449	-0.0714117	-0.111706	-0.0537193	0.0930421	0.0207891	0.0401881	0.0863323	-0.0411447	0.0898662	0.0121478	0.107977	-0.0223669	0.10828	0.0470664	0.0845916	0.0566695	0.0814249	0.0655254	0.0761437	0.0731955	0.0693958	0.0791824	0.0613468	0.0841073	0.052846	0.0882778	0.0439515	0.0912336	0.0345199	0.0926538	0.0248156	0.0928706	0.0092985	0.0911737	-0.00116165
solidus	F2_Des	7	574	Lsol_of3	F2Des_Lsol_3	-0.00797851	0.111622	-0.0299698	-0.121994	-0.00534389	-0.0250868	-0.0696605	0.0364557	0.010605	-0.0746551	-0.118599	-0.0491863	0.0924735	0.0193718	0.0402047	0.0815214	-0.0392051	0.0884998	0.00983523	0.106755	-0.0215783	0.106408	0.0463233	0.0805012	0.0554038	0.077861	0.0640442	0.0738815	0.0711715	0.0676702	0.0771068	0.0602518	0.082008	0.0521315	0.0864361	0.0437272	0.0897767	0.0348335	0.0920562	0.0255535	0.0922918	0.0103578	0.0908168	8.83E-05
solidus	F2_Des	7	575	Lsol_of3	F2Des_Lsol_3	-0.00856802	0.111053	-0.0338476	-0.12299	-0.0042511	-0.022319	-0.0698291	0.0375853	0.0103311	-0.0635696	-0.117935	-0.0496622	0.0935562	0.0213122	0.0400803	0.0832332	-0.0417865	0.0849038	0.00887086	0.105626	-0.0237313	0.104529	0.0462475	0.0816146	0.0551619	0.0781525	0.0635131	0.0735143	0.0711608	0.0678453	0.0779451	0.0610352	0.083485	0.0531052	0.0878542	0.0444238	0.0911061	0.0352261	0.0931559	0.0256588	0.0932778	0.0101439	0.091329	-0.000217163
solidus	F2_Des	7	576	Lsol_of3	F2Des_Lsol_3	-0.00840557	0.114356	-0.0320287	-0.124909	-0.00554768	-0.0211429	-0.0694974	0.0369151	0.00851175	-0.0708155	-0.115906	-0.0521286	0.0931768	0.0187007	0.040638	0.0850682	-0.0390367	0.0901072	0.00979249	0.109921	-0.0227849	0.107715	0.0473089	0.082887	0.0559306	0.0786013	0.064158	0.0736364	0.0716443	0.0676308	0.077984	0.0604237	0.0828863	0.0521655	0.0872205	0.0435928	0.0904243	0.0345082	0.0921538	0.0250098	0.0926264	0.0097254	0.0903774	-0.000431298
solidus	F2_Des	7	577	Lsol_of3	F2Des_Lsol_3	-0.00614296	0.114003	-0.0351807	-0.123777	0.00104524	-0.0274198	-0.0700382	0.0361187	0.0122562	-0.0732913	-0.115191	-0.0524345	0.0923897	0.0211337	0.0433365	0.0835756	-0.0400539	0.0901766	0.0129207	0.108641	-0.0197778	0.109157	0.046885	0.0823597	0.0558399	0.0787622	0.064127	0.0738437	0.0713826	0.067594	0.0775277	0.0602994	0.0824928	0.0521511	0.0865195	0.0434566	0.0898132	0.0345012	0.0918913	0.0251238	0.0919352	0.00996861	0.0902838	-0.000265769
solidus	F2_Des	7	578	Lsol_of3	F2Des_Lsol_3	-0.00640271	0.10704	-0.0339011	-0.129332	-0.00760025	-0.0188938	-0.067532	0.0407428	0.0082735	-0.0665586	-0.117768	-0.0495018	0.0921884	0.0239324	0.0356096	0.0827578	-0.0381945	0.0845675	0.00955159	0.101267	-0.0203521	0.102542	0.0456542	0.0804473	0.0545597	0.0774651	0.0630064	0.0733855	0.0705234	0.0679453	0.0770047	0.0609552	0.0827283	0.05338	0.0870535	0.0447998	0.0898548	0.0356027	0.0918588	0.0261446	0.0922071	0.0108851	0.0908497	0.000523757
solidus	F2_Des	7	579	Lsol_of3	F2Des_Lsol_3	-0.00578095	0.111732	-0.0308561	-0.125712	-0.00928843	-0.0222583	-0.0676189	0.0363643	0.00542961	-0.0793886	-0.120825	-0.0463964	0.0923111	0.022836	0.0390504	0.0813322	-0.0394432	0.0873476	0.00976796	0.105285	-0.0210607	0.105307	0.0458857	0.0799727	0.0548281	0.0772501	0.0632799	0.0733079	0.0709535	0.0678928	0.0779372	0.0613995	0.0833272	0.0534344	0.0877513	0.0448356	0.090622	0.035583	0.0921568	0.0260438	0.0917301	0.0108887	0.089431	0.000887631
solidus	F2_Des	7	580	Lsol_of3	F2Des_Lsol_3	-0.00733268	0.104069	-0.0295988	-0.124564	-0.00693239	-0.0236758	-0.0684731	0.0404876	0.0101462	-0.0751729	-0.119346	-0.0507925	0.0917937	0.0221701	0.0387665	0.0819245	-0.0358853	0.0849201	0.00730876	0.10087	-0.0197582	0.0989239	0.0459595	0.0800845	0.0545746	0.0766671	0.0629333	0.0725019	0.0700014	0.0668612	0.0762961	0.0600634	0.0814664	0.0524419	0.0857719	0.0440323	0.0890598	0.0352224	0.0912288	0.0260307	0.0921199	0.0109982	0.0905996	0.000792144
solidus	F2_Des	7	581	Lsol_of3	F2Des_Lsol_3	-0.00849876	0.11196	-0.0299668	-0.122285	-0.000707829	-0.0327331	-0.070533	0.036668	0.0109566	-0.0776075	-0.117871	-0.0419344	0.0916018	0.0206196	0.0407001	0.0820779	-0.0414961	0.0882114	0.0120342	0.105743	-0.0228647	0.10553	0.0464063	0.0806937	0.0553435	0.0776397	0.063557	0.0731766	0.0704171	0.0669672	0.0763236	0.0597281	0.0809444	0.0517684	0.0849108	0.0431951	0.0880338	0.0342728	0.0905486	0.0252156	0.0909464	0.0105578	0.0893079	0.000364254
solidus	F2_Des	7	582	Lsol_of3	F2Des_Lsol_3	-0.00738418	0.115111	-0.0308856	-0.125586	-0.00246523	-0.0230549	-0.068739	0.0377904	0.010638	-0.0690827	-0.117599	-0.0514839	0.091934	0.0188829	0.04037	0.085147	-0.0399491	0.0899929	0.0121412	0.10825	-0.0208096	0.109105	0.047092	0.0831394	0.0561797	0.0793564	0.0640964	0.0738889	0.0706951	0.0671228	0.0763571	0.0595591	0.0813077	0.0516103	0.0854241	0.0430419	0.088741	0.0342512	0.0910276	0.0250736	0.0920277	0.0100436	0.0904412	-0.000167646
[truncated: 70 more columns]
